# Supplementary material for: Clinical and pathogen features of COVID-19-associated infections during an Omicron strain outbreak in Guangzhou, China
Source: Microbiol Spectr. 2024 Sep 6;12(10):e03406-23. doi: 10.1128/spectrum.03406-23 (PMC11448415; doi:10.1128/spectrum.03406-23)
Supplement: Table S2 — The clinical information for 836 patients. [file spectrum.03406-23-s0002.xlsx]

## Sheet: Sheet1
Supplementary Table2. The clinical information for 836 patients
病人编号	临床分型	年龄	性别	BMI	吸烟	疫苗接种次数	发病到住院间隔时间	糖尿病	心血管疾病	慢性肺部疾病	慢性肾脏疾病	慢性肝脏疾病	免疫抑制	肿瘤	神经系统疾病	其它	至少一种	发热	咳嗽	气促	乏力	胸闷	鼻塞	流涕	肌肉酸痛	味觉减退	心悸	腹泻	咯血	PH	PaO2	PaCO2	HCO3-	白细胞计数	血小板计数	淋巴细胞计数	降钙素原	C反应蛋白	IL-6	IL-8	铁蛋白	红细胞沉降率	肌酐	尿素氮	新冠IgM阳性	新冠IgG阳性
PatientID	ClinicalType	Age	Sex	BMI	Smoking	VaccineShotNUM	OnsetToHospitalDay	Diabetes	CardiovascularDiseases	ChronicLungDisease	ChronicKidneyDisease	ChronicLiverDisease	Immunosuppression	Tumors	NervousSystemDiseases	OtherUnderlying	AnyUnderlying	Fever	Cough	ShortBreath	Fatigue	ChestDistress	NasalCongestion	RunnyNose	MuscleSoreness	Hypogustatory	Palpitation	Diarrhea	Hemoptysis	pH	PaO2	PaCO2	HCO3-	WBC	PLT	Lymphocyte	PCT	CRP	IL6	IL8	Ferritin	ESR	Creatinine	UreaNitrogen	VirusIgM	VirusIgG
		year					day																								mmHg	mmHg	mmol/L	10^9/L	10^9/L	10^9/L	ug/L	mg/L	pg/mL	ug/L	ng/mL	mm/h	mg/dl	mmol/L
P001	1	88	1	23.43	0	1	3	0	0	0	0	0	0	0	1	0	1	1	1	1	0	0	0	0	0	0	0	0	0	7.401	75	35	21.7	10.4	144	0.77	14	204.57	NA	NA	NA	NA	68.7	4.8	0	0
P002	1	92	1	18.48	0	0	4	0	1	0	0	0	0	0	0	0	1	1	1	0	1	0	0	1	1	0	0	0	0	7.472	55	31	22.7	7.62	107	0.86	3.81	140.93	NA	NA	NA	NA	73.9	7	0	0
P003	1	53	1	27.56	0	3	14	1	1	0	0	0	0	0	0	0	1	1	1	1	0	0	0	0	0	0	0	0	0	7.413	85	55	35.1	7.67	NA	0.39	NA	NA	NA	NA	NA	NA	NA	NA	NA	NA
P005	1	51	1	25.3	0	3	10	0	0	0	0	0	0	0	0	0	0	0	0	1	0	0	0	0	0	0	0	0	0	7.451	48	6	23	15.63	264	0.84	0.12	5.94	75.69	NA	NA	NA	71.6	6.1	NA	NA
P006	1	81	1	20	1	0	6	0	1	0	1	0	0	0	1	0	1	1	1	0	0	0	0	0	0	0	0	0	0	7.42	22	4	23.1	3.8	196	0.36	0.71	9	NA	NA	NA	17	433	14.6	0	0
P007	1	73	1	23.8	0	0	7	0	1	0	0	0	0	1	0	0	1	0	1	1	0	0	0	0	0	0	0	0	0	7.4	90	47	28	NA	NA	NA	NA	NA	NA	NA	NA	NA	NA	NA	NA	NA
P008	1	85	1	22.04	0	0	10	1	1	0	0	0	0	0	0	1	1	1	1	1	0	1	0	0	1	0	0	0	0	7.458	66	30	20.6	15.9	259	0.68	0.43	143.6	NA	NA	781	NA	82.1	11	0	1
P009	1	94	1	19.49	0	3	7	0	1	0	0	0	0	0	0	1	1	1	1	1	1	1	0	0	0	0	0	0	0	7.42	65	45	29	6.62	116	0.25	6.2	151.7	NA	NA	962	NA	89	12.4	0	1
P010	1	76	1	20	1	0	7	0	1	0	0	0	0	0	0	0	1	1	1	0	0	0	0	0	0	0	0	0	0	7.37	47	42	23	14	192	0.82	0.525	161	202	NA	NA	NA	92.2	6	0	0
P011	1	54	1	18.42	0	3	10	0	1	0	0	0	0	0	0	1	1	1	0	0	0	0	0	0	0	0	0	0	0	7.432	96	33	21.8	11.67	263	0.44	NA	NA	NA	NA	NA	NA	97.8	10.8	NA	NA
P012	1	91	1	26	0	0	4	0	1	0	0	0	0	0	0	0	1	0	1	1	1	0	0	0	0	0	0	0	0	7.4	87	35	22.4	6.73	192	1.2	0.27	13.75	15.98	NA	1.51	NA	110	11	0	1
P013	1	73	1	21	1	0	1	0	0	0	0	0	0	1	0	0	1	0	0	0	1	0	0	0	0	0	0	0	0	7.35	75	35	29	9.38	273	0.37	0.59	NA	NA	NA	NA	NA	102.2	11.5	NA	NA
P014	1	77	0	31	0	3	5	0	0	0	0	0	0	0	0	0	0	0	0	0	0	0	0	0	0	0	0	0	0	NA	NA	NA	NA	6.48	178	1.8	NA	3.56	NA	NA	NA	NA	71	6.2	NA	NA
P015	1	55	1	31	0	3	10	1	1	0	0	0	0	0	0	0	1	1	1	1	0	1	0	0	0	0	0	0	1	7.28	187	41	19	10.31	162	6.2	0.77	0.44	12.58	NA	2000	NA	171	10	0	1
P016	1	72	0	28	0	3	5	0	1	0	0	0	0	0	0	0	1	0	1	1	0	1	0	0	0	0	0	0	0	7.437	75	33	22	9.45	260	18.1	0.03	NA	NA	NA	NA	NA	70.9	5.1	NA	NA
P017	1	87	1	20	1	0	11	0	1	0	0	0	0	0	0	0	1	0	1	1	0	0	0	0	0	0	0	0	0	7.49	112	36	29	16	235	0.73	NA	82.75	NA	NA	NA	NA	75.57	6.5	NA	NA
P019	1	84	1	24.98	0	0	14	1	1	0	1	0	0	0	0	0	1	1	1	0	0	0	0	0	0	0	0	0	0	7.404	70	33	20.3	4.87	404	10.7	0.28	NA	NA	NA	NA	NA	121.1	10.1	NA	NA
P020	1	83	1	17.6	0	0	7	0	0	0	0	0	0	0	0	0	0	1	1	1	0	0	0	0	0	0	0	0	0	7.474	63	31	22.3	5.4	213	0.4	0.38	NA	5.93	NA	NA	67	108.8	7.3	NA	NA
P021	1	54	1	27.34	1	0	10	1	1	0	1	0	0	0	0	0	1	1	1	1	1	1	0	0	0	0	0	0	0	7.355	61	27	14	10.15	412	0.57	0.38	5.92	NA	NA	2001	41	130.3	7.4	NA	NA
P022	0	55	0	23.83	0	3	11	1	1	0	0	0	0	0	0	0	1	0	1	0	0	0	0	0	0	0	0	0	0	7.434	85	38	25	7.71	401	1.62	0.04	NA	NA	NA	NA	NA	53.1	3.6	NA	NA
P023	0	80	0	39.54	0	0	7	0	1	0	0	0	0	0	0	0	1	1	1	0	0	0	0	0	0	0	0	0	0	7.347	101	43	22.7	6.04	276	1.37	0.02	NA	NA	NA	NA	NA	125.2	6.6	NA	NA
P024	1	47	1	25.39	0	3	21	1	1	0	1	0	0	0	0	0	1	0	0	1	0	0	0	0	0	0	0	0	0	7.154	58	30	10.4	11.28	205	1.42	3.4	NA	NA	NA	1.69	NA	280	19	NA	NA
P025	1	83	1	24.77	0	0	5	1	1	0	0	0	0	0	0	0	1	1	1	1	0	0	0	0	0	0	0	0	0	7.43	64	44	29.4	4.25	139	1.39	0.05	14.8	67.7	35.8	282	430	92.6	4.6	NA	NA
P026	0	80	1	15.7	0	0	4	0	0	1	0	0	0	1	0	0	1	0	1	1	0	0	0	0	0	0	0	0	0	7.394	171	37	22	3.19	128	0.75	0.01	NA	21.96	NA	161	91	96	8.9	NA	NA
P027	0	61	0	22	0	3	1	0	0	0	0	0	0	1	0	0	1	0	1	1	0	0	0	0	0	0	0	0	0	7.37	95	44	25	3.2	149	0.4	NA	NA	NA	NA	NA	31	79.2	4.2	NA	NA
P028	1	72	1	22.11	0	1	3	1	0	0	0	0	0	0	1	0	1	1	1	0	0	0	0	0	0	0	0	0	0	7.42	60	40	27.5	5.97	134	0.42	2.63	270.61	NA	NA	NA	NA	86.2	7.47	0	0
P029	1	73	1	22	0	0	10	0	1	1	0	0	0	0	0	0	1	0	1	1	0	1	0	0	0	0	0	0	0	7.4	57	35	23.4	3.58	211	0.8	0.03	NA	10.26	67.71	NA	33	100.9	5.2	NA	NA
P030	1	72	1	20	1	3	7	1	0	0	0	0	0	0	0	0	1	1	1	0	0	0	0	0	0	0	0	0	0	7.443	60	38	27	4.45	107	0.44	NA	151	NA	NA	NA	NA	61.7	9.9	1	1
P031	1	89	0	38	0	0	10	0	0	0	1	0	0	0	0	1	1	1	1	1	0	0	0	0	0	0	0	0	0	7.455	134	29	20.5	7.51	171	0.9	0.37	NA	NA	NA	NA	38	123.4	7.3	NA	NA
P032	1	63	1	17.3	0	2	7	0	0	0	0	0	0	1	0	0	1	1	0	1	0	1	0	0	0	0	0	0	0	7.47	102	47	30.2	18.97	219	0.34	18.67	NA	36.84	NA	NA	NA	114.9	8.8	NA	NA
P033	1	72	1	16.7	0	0	0	0	1	0	0	0	0	0	0	0	1	0	1	1	0	0	0	0	0	0	0	1	0	NA	NA	NA	NA	NA	NA	NA	NA	NA	NA	NA	NA	NA	NA	NA	NA	NA
P034	0	81	1	NA	0	0	7	0	0	0	0	0	0	0	0	1	1	1	1	1	1	0	0	0	0	0	0	0	0	7.432	89	32	21	18.8	221	0.5	3.75	NA	NA	NA	NA	51	103.9	10.9	NA	NA
P035	1	75	0	28.3	0	2	10	1	1	0	0	0	0	1	0	0	1	0	1	1	0	0	0	0	0	0	0	0	0	7.34	75	35	19.2	5.63	120	0.54	0.08	NA	NA	NA	NA	NA	125.8	9.4	NA	NA
P036	1	64	1	24	0	3	9	0	0	0	0	0	0	0	0	0	0	0	1	0	0	0	0	0	0	0	0	0	0	7.441	76	34	22.5	7.61	146	1.5	0.08	NA	27.43	124.05	NA	36	87.3	5.5	NA	NA
P037	1	85	1	20.52	0	0	4	0	0	0	0	0	0	0	0	0	0	0	1	0	0	0	0	0	0	0	0	0	0	NA	NA	NA	NA	8.03	329	0.6	NA	NA	NA	NA	NA	NA	102.7	8.4	NA	NA
P038	0	58	0	21	0	0	3	0	0	0	0	0	0	0	0	0	0	0	1	1	0	0	0	0	0	0	0	0	0	7.465	69	37	26.9	5.71	159	1.2	0.12	NA	NA	NA	NA	56	71	4.2	NA	NA
P039	1	70	1	21.22	0	2	2	1	1	0	0	0	0	0	0	0	1	0	1	0	0	0	0	0	0	0	0	0	0	NA	NA	NA	NA	7.32	NA	1.4	NA	NA	NA	NA	NA	NA	115.6	9.6	NA	NA
P040	1	66	1	27.92	0	3	4	1	0	0	0	0	0	0	0	1	1	0	1	0	0	0	0	0	0	0	0	0	0	NA	NA	NA	NA	5.1	137	1.1	NA	NA	NA	NA	618	NA	77	4.6	NA	NA
P041	1	90	1	20	0	0	6	0	0	1	0	0	0	0	0	0	1	0	1	0	1	0	0	0	0	0	0	0	0	7.453	97	36	25.6	4.92	132	0.77	0.612	106.79	NA	NA	NA	NA	100	13.2	0	0
P042	0	64	1	20.76	0	0	10	0	0	1	0	0	0	1	0	0	1	1	1	0	1	0	0	0	0	0	0	0	0	7.427	102	32	20	5.35	357	0.4	0.22	18.18	NA	NA	NA	64	134.2	6.9	NA	NA
P043	0	82	0	18	0	0	1	0	1	0	0	0	0	0	1	0	1	1	1	1	0	0	0	0	0	0	0	0	0	7.433	77	35	23	8.45	213	1.4	0.9	NA	NA	NA	NA	120	185.7	9.4	NA	NA
P044	1	63	1	NA	0	0	8	1	0	0	0	0	0	0	1	0	1	1	1	0	0	0	0	0	0	0	0	0	0	7.493	96	34	26	10.74	358	1.2	0.02	NA	NA	NA	NA	42	66.1	2.5	NA	NA
P045	0	67	0	18	0	3	11	0	0	1	0	0	0	0	0	0	1	1	1	1	0	0	0	0	0	0	0	0	0	7.468	194	42	30	8.04	492	0.7	0.04	NA	NA	NA	NA	77	74.6	5.1	NA	NA
P046	0	85	1	18.03	0	0	5	0	0	1	0	0	0	0	0	0	1	0	1	1	0	0	0	0	0	0	0	0	0	7.355	114	61	31.8	10.3	72	3.2	0.2802	NA	NA	NA	NA	92	127	9	NA	NA
P047	0	84	0	17.85	0	0	7	0	1	0	0	0	0	0	0	0	1	1	1	0	1	0	1	1	0	0	0	0	0	7.456	85	31	22.3	4.63	155	2	0.03	NA	1.33	4.68	NA	31	94.5	6	NA	NA
P048	0	59	0	18.31	0	2	8	0	0	1	0	0	0	0	0	0	1	1	1	0	0	0	0	0	0	0	0	0	0	7.423	91	33	21.2	6.66	281	1.7	0.03	NA	NA	NA	NA	43	70.2	4.1	NA	NA
P049	0	68	1	25.25	0	3	10	1	1	0	0	0	0	0	0	0	1	1	1	1	1	0	0	0	1	0	0	0	0	7.391	90	34	20.4	14.26	223	2	0.01	NA	5.23	50.69	NA	31	117.5	11.1	NA	NA
P050	0	70	0	22.03	0	3	10	0	0	0	0	0	0	0	0	1	1	1	1	0	1	0	0	0	0	0	0	0	0	7.413	92	39	24.5	5.6	115	0.8	0.02	NA	NA	NA	NA	65	97.2	6.1	NA	NA
P051	1	86	0	18.83	0	0	7	0	0	1	0	0	0	1	0	0	1	1	1	1	1	0	0	0	0	0	0	0	0	7.401	85	47	28.8	9.52	324	0.6	0.36	103.85	6.43	20.1	295	82	70.5	5.2	NA	NA
P052	1	50	1	20.2	0	0	14	0	1	0	0	0	0	0	0	0	1	1	1	1	0	0	0	0	0	0	0	0	0	7.432	135	30	19.2	7.73	244	0.7	0.35	51.76	4.32	22.43	1241	28	140.5	8.2	NA	NA
P053	0	79	1	17.65	1	0	20	1	1	1	0	0	0	0	0	0	1	0	1	1	1	0	0	0	0	0	0	0	0	7.42	97	45	29	18.39	263	0.4	0.04	4.16	27.09	48.52	NA	8	68.5	11.3	0	0
P054	1	84	1	23.83	0	3	7	0	1	1	1	0	0	0	0	0	1	0	1	1	0	0	0	0	0	0	0	0	0	7.337	73	30	15.6	9.8	427	10.7	0.25	135.34	72.28	105	NA	69	NA	19.9	NA	NA
P055	1	61	1	25.35	0	1	1	0	1	0	0	0	0	0	1	0	1	1	0	1	0	0	0	0	0	0	0	0	0	7.4	91	40	24	19.7	644	1	0.19	32.7	25.63	23.34	NA	NA	55.6	13	NA	NA
P056	1	60	1	23.8	0	1	0	1	1	0	0	0	0	0	1	0	1	1	1	0	1	0	0	1	0	0	0	0	0	7.338	131	43	22.5	5.08	89	21.5	0.23	94.27	NA	NA	NA	6	114.9	8.9	NA	NA
P057	1	98	1	21.26	1	0	7	0	1	0	0	0	0	0	0	0	1	1	1	1	1	0	0	0	1	0	0	0	0	7.384	77	26	15.3	14.66	222	0.3	13.76	211.3	175.07	302.06	1582	120	180	16.6	NA	NA
P058	0	67	1	22.58	0	0	11	0	0	0	0	0	0	0	1	1	1	1	1	1	0	0	0	0	0	0	0	0	0	7.449	91	30	22.9	2.15	309	0.91	0.08	111.87	3.45	29.46	452	87	65.1	4.4	1	1
P059	0	62	0	23.05	0	0	5	0	1	0	0	0	0	0	0	0	1	0	1	1	0	0	0	0	0	0	0	0	0	7.45	77	35	24	11.99	379	12.2	0.74	4.86	NA	146.82	NA	43	77	2.8	NA	NA
P060	1	80	0	NA	0	0	15	1	1	0	0	1	0	0	0	0	1	0	0	1	0	1	0	0	0	0	1	0	0	7.28	79	43	20	4.93	94	1	1.42	73.33	NA	NA	NA	33	100.3	18.1	NA	NA
P061	0	85	1	19.15	0	0	15	0	0	0	0	0	0	1	0	0	1	0	1	0	1	1	0	1	1	0	0	0	0	7.36	158	43	23.5	4.92	230	1.4	0.05	0.39	4.27	9.66	NA	NA	79.5	5.8	NA	NA
P062	1	72	0	19.31	0	2	3	1	1	0	0	0	0	0	0	0	1	1	1	1	1	1	0	0	0	0	0	0	0	7.377	63	42	24.1	7.01	207	1.8	0.03	1.6	NA	NA	194	26	84.4	5.7	NA	NA
P063	0	58	0	22.68	0	2	8	0	0	0	0	0	0	0	0	0	0	1	1	0	1	0	1	1	0	0	0	0	0	NA	NA	NA	NA	10.03	443	2.9	0.02	26.6	NA	NA	NA	18	52.5	3.4	NA	NA
P064	1	85	0	30.6	0	0	3	1	1	0	0	0	0	0	0	0	1	0	1	0	1	0	0	0	1	0	0	1	0	7.35	57	35	18.6	9.19	103	0.9	0.29	48.92	26.17	152.75	NA	52	190.6	22.4	NA	NA
P065	1	86	1	26.57	1	0	14	0	1	1	0	0	0	0	0	0	1	0	1	1	0	0	0	0	0	0	0	0	0	7.35	160	47	25	4.83	191	19.5	0	10.54	40.79	91.43	NA	108	82	5	NA	NA
P066	1	72	1	27.68	1	0	10	1	0	1	0	0	0	0	0	0	1	1	0	1	1	1	0	0	1	0	0	0	0	7.37	74	25	14.1	12.82	247	0.5	0.3	129.85	83.54	231.79	NA	103	104.4	14.4	NA	NA
P067	1	78	1	25.71	0	2	7	0	0	0	0	0	0	1	0	1	1	0	0	1	0	0	0	0	0	0	0	0	0	7.433	66	33	22	7.73	189	0.6	0.05	NA	NA	NA	NA	99	72.5	8.5	NA	1
P068	0	19	0	20.69	0	3	4	0	0	0	0	0	0	0	0	0	0	1	1	1	0	1	1	1	1	0	0	0	0	NA	NA	NA	NA	4.6	252	2.3	0.01	3.48	1.03	6.41	NA	26	73.3	3.6	NA	NA
P069	0	77	0	21.64	0	1	16	0	0	1	0	0	0	0	0	0	1	1	1	0	0	1	0	0	0	0	0	1	0	NA	NA	NA	NA	4.71	335	2.3	0.02	NA	1.22	3.42	NA	38	57.6	5.6	NA	NA
P070	1	88	1	17.3	1	0	0	1	1	0	0	0	0	0	0	0	1	1	1	0	0	0	0	0	0	0	0	0	0	7.44	191	29	19.8	5.45	180	8	0.05	29.22	NA	NA	NA	139	103.3	6.5	NA	NA
P071	0	77	1	22.04	1	2	4	0	0	1	0	0	0	0	0	0	1	0	1	1	1	0	0	0	0	0	0	0	0	7.43	149	48	NA	8.27	164	6.7	0.12	14.54	1.12	NA	NA	9	73.5	5.2	NA	NA
P072	1	81	1	22.96	1	0	6	0	0	1	0	0	0	0	1	0	1	0	1	1	1	0	0	0	0	0	0	0	0	7.48	52	28	20.7	13.3	133	0.9	0.13	176.55	126.32	57.87	NA	104	135.4	13.7	NA	NA
P073	0	89	0	25.3	0	1	10	1	0	0	0	0	0	0	0	1	1	1	1	0	1	1	0	0	0	0	1	0	0	7.444	168	32	21.6	3.09	109	0.37	0.03	NA	42.47	27.62	NA	64	92	11.6	NA	NA
P074	1	75	1	25	1	1	0	0	1	0	0	0	0	0	0	0	1	0	1	0	0	0	0	0	0	0	0	0	0	7.4	173	36	22.8	8.72	204	76	0.13	187.63	NA	NA	NA	82	73.9	6.4	NA	NA
P075	0	59	1	24.39	1	3	14	1	0	0	0	0	0	0	0	0	1	1	1	0	0	0	0	0	0	0	0	0	0	7.45	87	34	NA	15.21	420	2.5	0.08	117.65	97.45	NA	NA	85	76.3	3.3	NA	NA
P076	1	66	0	NA	0	3	11	0	0	0	0	0	0	0	0	0	0	1	1	0	0	1	0	0	0	0	0	0	0	7.433	162	32	NA	8.47	289	0.8	NA	NA	NA	NA	NA	NA	NA	NA	NA	NA
P077	0	69	1	17.15	0	3	8	0	0	1	0	0	0	0	0	0	1	1	1	0	1	0	0	0	0	0	0	0	0	7.362	98	50	28	6.75	230	1.5	0.2	NA	NA	NA	NA	82	80.6	3.8	NA	NA
P078	1	80	1	20.41	0	0	8	1	0	1	0	0	0	0	0	0	1	1	1	1	0	0	0	0	0	0	0	0	0	7.38	112	43	25.3	15.8	261	4.8	NA	NA	NA	NA	NA	NA	NA	NA	NA	NA
P079	1	91	1	22.28	0	0	4	1	1	0	0	0	0	0	1	0	1	1	1	1	0	0	0	0	0	0	0	0	0	7.47	177	32	23.2	8.82	131	0.5	0.49	NA	203.1	NA	NA	49	82.4	6.2	NA	NA
P080	1	75	1	20.98	1	3	9	0	1	1	0	0	0	0	0	0	1	1	1	0	1	0	0	0	0	0	0	0	0	7.492	52	25	19.7	10.48	228	1.6	0.01	103.18	22.66	9.92	NA	35	77	5.1	NA	NA
P081	0	58	0	26.04	0	0	6	0	0	0	0	0	0	0	0	0	0	0	1	0	0	0	0	1	0	0	0	0	0	7.44	181	40	26.8	7.63	280	5.3	0.05	15.83	4	NA	NA	59	55.2	2	NA	NA
P082	0	67	0	19.05	0	0	14	1	1	0	0	0	0	0	1	0	1	0	1	0	0	0	0	0	0	0	0	0	0	7.495	87	41	31	12.67	422	0.4	0.11	NA	NA	NA	NA	76	64.7	4.1	NA	NA
P083	1	74	1	19.53	1	3	0	0	1	1	0	0	0	0	0	0	1	0	1	1	0	0	0	0	0	0	0	0	0	7.367	72	50	28.5	11	329	12.4	0.02	4.64	NA	NA	NA	9	92	6	NA	NA
P084	1	67	1	18.37	1	0	0	0	1	1	0	0	0	0	0	0	1	0	1	1	0	0	0	0	0	0	0	0	0	7.341	66	59	31.3	4.06	107	0.5	0.05	68.29	NA	NA	NA	14	61.1	5.8	NA	NA
P085	1	70	1	24.49	1	2	4	0	0	1	0	0	0	0	0	0	1	0	1	1	1	0	0	0	0	0	0	0	0	7.25	230	72	31.1	7.94	231	0.6	0.03	2.08	14.18	66.27	NA	19	107.6	11.6	NA	NA
P086	0	39	0	18.99	0	2	8	0	0	0	0	0	0	0	1	0	1	0	1	1	0	1	0	0	0	0	1	0	0	7.362	172	39	21.5	3.62	113	0.7	NA	NA	NA	NA	NA	NA	87.5	8.3	NA	1
P087	0	85	0	23.44	1	0	8	0	1	1	0	0	0	0	0	0	1	0	1	1	0	0	0	0	0	0	0	0	0	7.4	79	49	29.7	14.75	309	11.4	0.09	151.93	NA	68.64	NA	120	70.4	4	NA	NA
P088	1	86	0	22.03	0	3	10	1	1	0	0	0	0	0	0	1	1	0	1	0	0	0	1	1	0	0	0	0	0	7.288	107	56	25.9	8.25	277	1.4	0.04	23.76	NA	NA	NA	35	60.6	4.3	NA	NA
P089	0	80	1	24	1	2	14	0	1	1	0	0	0	0	0	0	1	0	1	1	0	0	0	0	0	0	0	0	0	7.32	86	29	14.8	19.67	188	0.9	NA	25.16	NA	NA	NA	12	165.8	25.3	NA	NA
P090	0	95	1	NA	1	2	5	0	1	0	0	0	0	0	1	0	1	1	1	0	0	1	0	0	0	0	0	0	0	7.423	148	26	NA	10.17	287	0.3	NA	NA	NA	NA	NA	NA	NA	NA	NA	NA
P091	0	85	1	24.73	0	0	8	0	1	0	0	0	0	0	0	0	1	1	1	0	1	0	0	0	0	0	0	0	0	7.384	103	33	18.9	4.78	165	1.1	0.05	NA	NA	NA	NA	67	116.5	7	NA	NA
P092	1	81	1	24.83	0	0	6	0	1	1	0	0	0	0	0	0	1	1	1	1	1	0	0	0	1	0	0	0	0	6.68	36	65	21.1	6.68	241	1.3	0.01	53.1	NA	NA	NA	28	89.6	6.1	NA	NA
P093	0	85	1	17.58	0	2	7	0	0	1	0	0	0	0	1	0	1	1	1	1	0	0	0	0	1	0	0	0	0	NA	NA	NA	NA	10.63	160	0.6	0.05	NA	NA	NA	NA	NA	73.5	3	NA	NA
P094	0	83	1	21.48	0	3	11	0	1	0	0	0	0	1	0	0	1	1	1	1	0	0	0	0	0	0	0	0	0	7.446	72	38	25.7	5.42	345	0.46	0.08	NA	2.11	14.8	NA	44	83.1	6.1	NA	NA
P095	0	44	1	30	0	3	10	0	1	0	0	0	0	0	0	0	1	1	1	1	0	1	0	0	0	0	0	0	0	7.5	180	27	23.3	4.46	228	1.1	0.05	51.04	NA	NA	NA	43	82	3.8	NA	NA
P096	1	57	0	27.34	0	3	0	0	1	0	0	0	0	0	0	0	1	0	1	1	1	0	0	0	0	0	1	0	0	7.438	88	33	22	11.14	280	28.7	0.0286	2.98	NA	NA	453	19	75.8	9.8	NA	NA
P097	0	76	1	24.57	0	3	0	0	1	0	0	0	1	0	1	0	1	1	1	0	0	0	0	0	0	0	0	0	0	7.435	99	30	19.8	11.27	313	4.1	0.08	94.79	NA	NA	NA	97	92	7.3	NA	NA
P098	1	75	1	25.39	0	3	10	0	1	0	0	0	0	0	0	1	1	0	1	1	0	0	0	0	0	0	0	0	0	7.393	136	39	23.2	9.15	306	0.7	0.03	NA	78.88	30.9	1136	63	95.1	6.5	NA	NA
P099	0	63	1	23.88	0	3	6	0	0	0	0	0	0	1	0	0	1	1	1	1	1	0	0	0	0	0	0	0	0	7.35	168	54	29.6	5.33	174	1.5	0.04	59.22	6.81	19.92	NA	52	89.9	4.2	NA	NA
P100	0	75	0	24	0	3	11	0	0	0	0	0	0	1	0	0	1	0	1	1	0	0	0	0	0	0	0	1	0	7.4	122	36	22	7.86	306	1.8	0.05	6.7	NA	NA	NA	63	95.1	8.9	NA	NA
P101	0	51	1	24.22	0	0	10	0	0	0	0	1	0	0	0	0	1	1	1	0	0	1	0	0	0	0	0	0	0	7.429	136	35	23	6.28	222	1.3	0.02	32.82	10.86	29.4	870	41	88.7	4.4	NA	NA
P102	0	63	1	18.47	1	3	6	0	0	0	0	0	0	0	0	0	0	0	1	0	1	1	0	0	0	0	0	0	0	7.41	133	28	17.6	5.78	188	0.8	0.13	2.6	NA	NA	NA	49	92.1	8.6	NA	NA
P103	0	78	1	21.05	1	3	0	0	0	1	0	0	0	0	0	0	1	1	1	1	0	0	0	0	0	0	0	0	0	NA	NA	NA	NA	3.16	149	26.4	0.01	7.21	NA	NA	NA	NA	72.1	3.2	NA	NA
P104	1	83	1	22.77	0	0	6	1	1	0	0	0	0	0	1	0	1	0	1	1	0	0	0	0	0	0	0	0	0	7.358	114	27	14.8	7.81	86	0.2	52.54	214.74	NA	NA	NA	58	302.1	35.9	NA	NA
P105	1	74	0	16.65	0	0	1	0	1	0	0	0	0	0	1	0	1	0	1	1	0	0	0	0	0	0	0	0	0	7.532	81	29	24	13.18	172	1.9	0.25	18.56	NA	NA	NA	17	54	9.7	NA	NA
P106	0	80	0	19.43	0	2	8	0	1	0	0	0	0	0	0	0	1	0	1	1	0	1	0	0	0	0	0	0	0	7.363	108	46	25.5	5.15	171	1.2	0.02	4.31	NA	NA	NA	3	80	7.6	NA	NA
P107	1	79	0	25.72	0	0	4	1	1	0	0	0	0	0	0	0	1	1	1	1	0	0	0	0	0	0	0	0	0	7.42	77	36	22.5	13.7	336	0.3	0.11	152.15	108.63	NA	NA	72	66	5.3	NA	NA
P108	0	62	1	24.65	0	2	11	1	0	0	0	0	0	0	0	0	1	0	1	0	1	0	0	0	0	0	0	0	0	7.412	149	41	25.6	8.49	388	2.4	0.04	4.32	3.98	30.09	839	43	75.7	7	NA	NA
P109	0	57	1	16.38	0	3	10	0	0	1	0	0	0	0	0	0	1	1	1	1	1	1	0	0	0	0	0	0	0	7.354	85	53	25.9	7.11	357	1.49	0.03	22.53	9.81	23.12	277	98	72.1	3.5	NA	NA
P110	1	60	0	26.26	0	0	7	1	1	0	0	0	0	0	0	1	1	1	1	1	0	0	1	1	0	0	0	0	0	7.455	98	32	21.9	10.2	300	1.2	0.02	NA	NA	NA	817	80	51.7	1.8	NA	1
P111	0	74	1	20.45	0	3	10	0	1	0	0	0	0	0	0	0	1	0	1	0	0	0	0	1	0	0	0	0	0	NA	NA	NA	NA	4.83	281	1.7	0.01	NA	NA	NA	NA	NA	86.8	2.9	NA	NA
P112	0	84	0	28.26	0	0	3	0	1	0	0	0	0	0	1	0	1	0	1	0	0	1	0	0	0	0	1	0	0	7.393	136	39	23.2	9.15	306	0.7	0.045	NA	78.88	30.9	1136	63	95.1	6.5	NA	NA
P113	1	40	1	26.64	0	0	6	0	1	0	1	0	0	0	0	0	1	0	1	1	1	0	0	0	0	0	0	0	0	7.46	57	26	18.3	4.43	171	0.3	0.64	90.06	16.33	372.85	NA	60	337	18.4	NA	NA
P114	0	86	1	21.77	1	0	0	0	1	0	0	0	0	0	1	0	1	0	1	1	1	0	0	0	0	0	0	0	0	7.476	211	25	18.6	6.41	240	69.2	0.232	NA	NA	NA	NA	19	95.2	6.8	NA	NA
P115	0	66	1	22.9	0	0	7	1	1	0	1	0	0	0	0	0	1	0	1	1	0	0	0	0	1	0	0	0	0	7.48	58	36	26.6	5.55	223	0.72	0.38	70	NA	NA	1.27	51	1036.7	20.5	NA	NA
P116	1	77	0	17.26	0	0	29	1	1	0	0	0	0	1	0	0	1	1	0	0	0	0	0	0	0	0	0	0	0	7.435	77	39	24.8	5.86	484	20.6	0	26.25	NA	NA	NA	80	64.7	6.2	NA	NA
P117	1	39	0	NA	0	0	14	0	0	0	0	0	0	0	0	1	1	1	1	1	0	0	1	1	0	0	1	0	0	7.339	85	46	23.9	5.97	360	1.8	0.03	1.71	2.13	NA	NA	NA	75.9	3.1	NA	NA
P118	0	62	0	24.89	0	2	10	0	0	0	0	0	0	0	0	1	1	0	1	0	0	0	0	0	0	0	0	0	1	7.384	105	39	22.5	5.85	322	39.3	0.01	NA	NA	NA	NA	22	65.4	4	NA	NA
P119	1	68	1	18.42	1	0	0	1	1	1	0	0	0	0	0	0	1	1	1	1	0	0	0	0	0	0	0	0	0	7.36	115	58	32	3.83	221	5.9	0.03	8.07	NA	NA	NA	27	95.1	7.4	NA	NA
P120	1	72	1	24.65	0	3	10	0	1	0	1	0	0	0	0	1	1	1	1	0	0	0	0	0	0	0	0	0	0	7.444	98	40	26.9	12.09	281	1.5	0.52	NA	7.58	8.25	NA	78	85.6	5.1	NA	NA
P121	1	73	1	16.33	0	1	16	0	1	0	0	0	0	0	0	0	1	1	1	1	0	0	0	0	0	0	0	0	0	7.43	155	29	19.2	16.87	274	0.3	19.89	143.98	120.65	NA	NA	29	83.1	8.3	NA	NA
P122	1	89	1	22.84	0	3	5	0	0	0	0	0	0	0	0	0	0	1	1	0	1	0	0	1	0	0	0	1	0	7.55	48	26	25.2	20.25	460	0.8	0.2	180.1	262.66	74.17	NA	120	70.9	6.3	NA	NA
P123	1	87	0	22	0	0	9	1	1	0	1	0	0	0	0	0	1	0	1	1	0	0	0	0	0	0	0	0	0	7.247	82	26	11	12.76	105	4.5	0.55	6.7	NA	NA	NA	2	353.9	40.5	NA	NA
P124	1	76	1	23.88	0	0	6	1	1	0	0	0	0	0	0	1	1	0	1	1	1	1	0	0	1	0	0	0	0	7.448	69	32	21.8	5.69	248	0.8	0.08	NA	35.76	NA	NA	59	92.8	5.5	NA	NA
P125	1	80	1	NA	0	0	7	1	0	0	0	0	0	0	0	0	1	1	1	0	0	0	0	0	0	0	0	0	0	7.367	41	42	23.4	11.1	206	1.1	0.02	NA	NA	NA	NA	60	93.5	6.6	NA	NA
P126	0	35	0	21.37	0	2	18	0	0	0	0	0	0	0	0	0	0	0	1	0	0	0	0	0	0	0	0	0	0	NA	NA	NA	NA	5.61	211	2.2	0.02	0.38	NA	NA	NA	NA	51.4	4.6	NA	NA
P127	1	82	1	19.22	1	0	10	0	0	1	0	0	0	0	0	0	1	0	1	1	0	0	1	1	0	0	0	0	0	7.399	94	38	23	8.66	294	1.1	0.03	81.61	16.14	57.07	566	13	64.5	4.5	NA	NA
P128	0	53	1	23.74	1	3	14	0	1	1	0	0	1	0	0	1	1	0	1	1	0	0	0	0	0	0	0	0	1	7.334	71	41	21.1	4.54	189	1.2	0.04	6.94	NA	NA	NA	2	98	5.9	NA	NA
P129	0	77	1	NA	0	0	10	0	0	0	0	0	0	0	0	0	0	1	1	0	1	1	0	0	0	0	1	0	0	7.423	135	35	22.8	6.67	274	1.5	0.01	NA	NA	NA	NA	64	123.4	8.9	NA	NA
P130	1	85	1	NA	0	0	11	0	0	0	1	0	0	0	0	0	1	1	1	0	0	0	0	0	0	0	0	0	0	7.408	59	29	17.9	7.35	188	0.5	2.84	NA	NA	NA	NA	109	315.2	20.4	NA	NA
P131	0	72	1	22.49	1	3	6	0	0	0	0	0	0	0	0	0	0	0	1	1	1	0	0	0	0	0	0	0	0	7.375	150	40	23.2	4.54	152	0.8	0.159	1.4	NA	NA	NA	31	92.1	5.2	0	1
P132	0	74	1	27.34	0	2	10	1	1	0	0	0	0	0	0	0	1	0	1	0	0	0	1	1	0	0	0	0	0	7.43	100	38	25	7.33	148	1.29	0.06	38.25	6.42	14.77	1350	65	86.9	5.5	NA	NA
P133	0	92	1	22.7	0	0	7	0	1	0	0	0	0	0	0	0	1	1	1	1	0	0	0	0	0	0	0	0	0	7.468	92	30	21.4	3.44	101	0.51	0.01	20.19	45.55	29.52	NA	14	88	6.5	0	1
P134	0	73	0	17.1	0	0	6	0	1	0	0	0	0	0	0	0	1	1	1	0	1	0	0	0	1	0	0	0	0	7.411	114	51	32.2	7.34	297	7.8	0.02	NA	NA	NA	NA	NA	79.4	4.3	NA	NA
P135	0	87	0	21	0	3	3	1	1	0	1	0	0	0	0	0	1	1	0	1	0	1	0	0	0	0	0	0	0	7.243	172	26	10.8	6.83	187	0.64	0.13	99.85	63.98	152.48	1007	69	214.3	21.3	NA	1
P136	0	66	0	NA	0	3	9	0	1	0	0	0	0	0	0	1	1	1	1	1	0	0	0	0	0	0	0	0	0	7.419	63	32	20.2	6.27	176	1.1	0.03	20.5	123.91	54.25	685	31	76.4	5.8	NA	NA
P137	1	83	0	24.03	0	3	7	1	0	0	0	0	0	0	0	0	1	0	1	1	0	0	0	0	0	0	0	0	0	7.383	120	32	20	5.59	181	1	0.18	5.44	NA	NA	2020	120	103.1	16.7	NA	1
P138	1	67	1	NA	0	0	10	0	0	0	0	0	0	0	0	0	0	1	1	0	0	0	0	0	1	0	0	0	0	7.395	70	36	21.7	5.69	194	0.8	1.92	NA	27.06	59.02	NA	54	119.1	9	NA	NA
P139	1	74	1	27.36	0	1	6	1	1	0	0	0	0	0	0	0	1	0	1	1	0	0	0	0	1	0	0	0	0	7.472	68	33	25.8	6.62	346	1.1	0.04	89.58	3.4	25.19	2100	87	80.4	5.3	NA	NA
P140	1	67	0	20.93	0	3	8	1	0	0	1	0	0	0	0	0	1	0	1	1	0	1	0	0	0	0	0	0	0	7.42	78	36	22.9	5.68	187	0.8	0.186	3.78	43.36	20.99	873	28	58.1	6.8	1	1
P141	0	70	1	27.04	0	3	11	0	1	0	0	0	0	0	0	0	1	1	1	0	0	1	0	0	0	0	0	0	0	7.417	105	35	22.3	8.74	255	0.74	0.23	65.9	4.31	28.44	932	71	82.9	5	NA	1
P142	0	71	0	26.8	0	0	10	0	0	0	0	0	0	1	0	0	1	0	1	0	0	0	0	0	0	1	0	0	0	NA	NA	NA	NA	7.07	252	0.9	0.01	23.83	1.62	NA	NA	29	77.04	2.8	NA	NA
P143	1	80	1	21.22	0	0	3	0	1	0	0	0	0	0	0	0	1	0	1	1	0	0	0	0	0	0	0	0	0	7.431	128	38	25.4	13.79	377	0.37	0.09	NA	NA	NA	NA	NA	90.3	11.6	NA	NA
P144	0	80	1	NA	1	1	10	1	1	1	0	0	0	0	0	1	1	1	1	0	0	1	0	0	0	0	0	0	0	7.419	80	37	23.7	8.21	291	0.7	0.13	NA	12.18	15.14	NA	93	82.6	4.6	NA	NA
P145	0	74	1	22.55	1	3	15	1	1	1	0	0	0	0	0	0	1	0	1	1	0	0	0	0	0	0	0	0	0	7.348	82	38	20.4	13.7	489	0.7	0.07	1.62	16.95	48.05	1262	120	167.3	10.1	NA	1
P146	0	70	1	18.78	0	3	11	0	1	1	0	0	0	0	0	0	1	1	1	0	0	1	0	0	0	0	0	0	0	7.378	89	45	26.4	4.27	143	0.22	0.11	19.7	12.44	75.15	1830	28	120.7	17.3	NA	NA
P147	0	82	0	27.06	0	0	3	1	1	0	1	0	0	0	0	0	1	1	1	0	0	0	0	0	1	0	0	0	0	7.484	129	30	24.8	3.74	63	0.77	0.55	37.11	71.92	66.32	325	37	853.5	14.3	NA	NA
P148	0	50	0	23.53	0	3	9	0	0	0	0	0	0	1	0	1	1	0	1	0	0	0	1	1	1	0	0	0	0	7.399	114	38	22.7	3.48	187	1.4	NA	0.22	NA	NA	NA	NA	53.6	4.2	NA	NA
P149	0	65	1	27.36	0	0	0	0	1	0	0	0	0	0	0	1	1	0	1	1	0	1	0	0	0	0	0	0	0	7.412	51	35	21.9	7.36	186	1.2	0.164	13.87	38.69	127.02	2030	31	71.5	5.9	1	1
P150	0	71	1	26.22	0	3	4	0	1	0	0	0	0	0	0	0	1	0	1	1	0	0	0	0	0	0	0	0	1	7.482	92	34	25.4	12.46	216	0.64	0.11	NA	3.64	NA	1531	NA	124.9	12.5	NA	NA
P151	0	68	0	NA	0	3	7	0	1	0	0	0	0	0	0	0	1	0	1	1	0	0	0	0	0	0	0	0	0	7.513	50	34	27.5	12.93	316	1.4	0.12	0.6	106.75	31.67	NA	110	70.6	3.9	NA	NA
P152	0	79	1	25.71	0	3	11	1	1	0	0	0	0	0	0	0	1	1	0	1	0	1	0	0	0	0	0	0	0	7.414	70	29	18.5	17.44	209	0.43	0.03	27.5	28.61	75.15	1697	40	161.7	12.9	NA	1
P153	0	87	1	19.38	1	0	3	1	0	1	0	0	0	0	0	0	1	0	1	1	0	0	0	0	0	0	0	0	0	7.357	81	35	19	5.73	129	0.8	0.01	NA	NA	NA	NA	14	129.9	9.6	NA	1
P154	0	54	0	24.56	0	1	8	1	1	0	0	0	0	0	0	0	1	1	1	1	0	1	0	0	0	0	0	0	0	7.391	97	20	15.8	3.55	307	0.94	0.52	60.24	18.02	26.61	922	111	74	4.4	NA	NA
P155	0	59	0	30.41	0	0	1	0	1	1	0	0	0	0	0	0	1	1	1	1	0	0	0	0	0	0	0	0	0	7.287	130	51	22.4	6.85	154	3	0.03	1.68	NA	NA	330	19	81.4	3.3	NA	1
P156	0	67	0	25.63	0	0	10	0	0	0	0	0	0	0	0	0	0	1	0	1	0	0	0	0	0	0	0	0	0	7.3	75	40	24.2	8.94	432	2.1	0.339	5.56	12.82	30.14	802	97	98.5	7.5	0	1
P157	0	24	1	28.1	0	3	7	0	1	0	0	0	0	0	0	0	1	1	1	1	0	1	0	0	0	0	0	1	0	7.432	106	34	22.2	3.16	161	1.7	0.03	NA	NA	NA	NA	13	91.7	4.9	NA	NA
P158	0	66	1	21.38	0	3	0	1	1	0	0	0	0	0	0	0	1	1	1	0	0	1	0	0	0	0	0	0	0	7.459	105	36	25.3	7.38	133	0.67	0.43	187.28	46.16	55.69	2006	65	90.1	5	NA	1
P159	0	83	1	NA	0	3	8	0	1	0	0	0	0	0	0	0	1	1	1	1	0	0	0	0	0	0	0	0	0	7.423	57.3	34.2	23.1	9.64	137	0.31	12.46	NA	198.77	NA	NA	NA	157.3	18	NA	NA
P160	0	55	0	23.23	0	2	4	0	0	1	0	0	0	0	0	1	1	0	1	1	0	0	0	0	0	0	0	0	0	7.422	100	36	23.2	10.68	141	0.8	NA	5.9	NA	NA	NA	21	61.2	5.6	NA	1
P161	0	69	1	27.18	1	3	11	1	1	0	0	0	1	0	0	0	1	0	1	0	1	0	0	0	0	0	0	0	0	7.435	85	38	25.7	3.29	184	0.38	0.05	43.51	6.05	88.9	2030	54	105.4	9	NA	NA
P162	0	77	0	NA	0	0	4	0	1	0	0	0	0	0	0	0	1	1	1	1	0	1	0	0	0	0	0	0	0	7.419	82	44	28.4	2.31	135	1.2	0.01	NA	11.58	28.13	NA	45	62.1	3.1	NA	NA
P163	0	90	0	24.9	0	0	4	1	1	0	0	0	0	0	0	0	1	1	1	0	0	0	0	0	0	0	0	0	0	7.448	131	35	24	2.88	104	0.9	0.05	17.8	36.86	NA	1368	28	111.6	7.6	NA	NA
P164	0	62	1	24.77	1	3	9	0	0	1	0	0	0	0	0	0	1	1	1	1	0	0	0	0	0	0	0	0	0	7.377	151	36	21.5	11.84	178	0.7	0.08	14.37	NA	NA	1507	73	66.1	1.9	NA	1
P165	0	65	0	22.51	0	0	12	0	0	0	0	0	0	0	0	1	1	0	1	1	0	0	0	0	0	0	0	0	0	7.3	124	45	22.7	19.73	382	1.3	0.356	3.93	37.32	35.34	1202	27	83.2	7.5	1	1
P166	0	82	1	20.76	1	0	7	0	1	1	0	0	0	0	0	0	1	0	1	1	0	0	0	0	0	0	0	0	0	7.434	93	36	23.8	11.01	241	1.2	NA	10.86	NA	NA	NA	26	77.1	4	NA	1
P167	0	81	0	24.44	1	3	12	1	1	0	0	0	0	0	1	0	1	1	1	1	0	0	0	0	0	0	0	0	0	7.465	47	46	31.4	15.27	435	1.38	0.15	23.38	NA	NA	1364	39	63.6	12.8	NA	NA
P168	0	72	0	24.03	0	2	6	0	1	0	0	1	0	1	0	0	1	1	1	1	1	0	0	0	1	0	0	0	0	7.443	71	33	22.8	3	79	0.41	0.04	18.6	161.2	66.38	951	NA	72.4	5.3	NA	1
P169	0	70	0	22.89	0	0	16	0	0	1	0	0	0	0	0	0	1	0	1	1	0	0	0	0	0	0	0	0	1	7.434	73	34	22.5	7.15	218	1	0.01	1.32	NA	NA	NA	30	121.7	4.6	NA	1
P170	0	59	1	27.38	1	3	15	1	1	0	0	0	0	0	0	0	1	1	0	1	0	0	0	0	0	0	0	0	0	7.3	88	46	23.2	5.08	350	0.9	0.321	1.44	0.12	13.24	NA	27	81.6	7.5	1	1
P171	0	59	0	17.04	0	0	14	0	0	1	0	0	0	0	0	0	1	0	1	1	0	0	0	0	0	0	0	0	0	7.427	64	27	20.2	8.35	157	1.1	0.03	0.58	13.59	23.05	539	2	69.3	6	NA	1
P172	0	63	1	19.59	1	0	4	0	0	0	0	0	0	0	0	1	1	0	1	1	0	1	0	0	0	0	0	0	0	7.3	79	42.8	25.2	9.51	267	1.1	0.207	1.62	17.27	48.28	1515	72	88.7	6.3	1	1
P173	0	74	0	NA	0	0	4	0	1	0	0	0	0	1	0	0	1	1	1	0	1	0	0	0	0	0	0	0	0	NA	NA	NA	NA	7.74	276	1	0.23	35.52	10.1	NA	1.37	94	77.9	5.2	NA	NA
P174	0	72	1	25.71	1	0	9	0	0	1	1	0	0	0	0	0	1	1	1	0	0	0	0	0	0	0	0	0	0	7.372	199.3	45	24.9	4.66	142	0.8	0.03	0.92	23.57	8.66	548	13	116.9	4.6	NA	1
P175	0	61	1	24.45	1	3	10	0	0	0	0	0	0	0	0	0	0	1	1	1	0	0	0	0	0	0	0	0	0	7.4	105.7	35.7	23.3	7.98	264	1.2	0.03	12.72	37.03	67.21	NA	76	85	3.2	1	1
P176	0	65	0	20.2	0	3	6	0	0	0	0	0	0	0	0	0	0	0	1	1	0	1	0	0	0	0	0	0	0	7.402	107.3	34.2	20.9	5.63	342	1.8	0.01	0.87	NA	NA	NA	77	61.3	8	NA	NA
P177	0	68	1	24.61	1	0	10	1	1	1	0	0	0	0	0	1	1	0	1	1	0	1	1	0	0	0	0	0	1	7.3	68.8	40.2	22.9	7.39	274	1.4	0.03	9.88	54.71	40.48	NA	47	91.7	5.3	0	1
P178	0	85	1	25.82	1	3	4	0	1	0	0	0	0	0	0	0	1	1	1	0	0	0	0	0	0	0	0	0	0	7.473	76.7	33.3	24.9	4.86	120	0.6	0.04	10.92	8.87	29.38	575	18	81.1	6.9	NA	1
P179	0	70	1	22.4	1	3	10	0	1	1	0	0	0	0	0	0	1	0	1	1	0	1	0	0	0	0	0	0	0	7.461	54.9	36.3	25.5	12.56	214	1	NA	NA	NA	NA	NA	NA	110.7	7.1	NA	1
P180	1	83	1	24.62	1	2	7	0	1	0	0	0	0	0	0	0	1	1	0	0	0	1	0	0	1	0	1	1	0	7.4	54.9	30.2	21.6	3.72	59	0.8	0.06	7.45	52.13	20.39	1125	5	85.5	4.8	0	1
P181	0	75	1	23.44	1	3	4	0	0	1	0	0	0	0	0	0	1	1	1	1	0	0	0	0	0	0	0	0	0	7.431	92.3	37.2	24.3	10.57	340	0.8	NA	2.37	NA	NA	NA	105	76	4.7	NA	1
P182	0	69	1	29.02	0	3	3	0	1	1	0	0	0	0	1	0	1	0	1	1	0	1	0	0	0	0	0	0	0	7.441	103.5	36.5	24.2	7.45	155	1.6	0.01	1.49	15.05	NA	486	57	107.9	8.3	NA	1
P183	0	66	0	24.65	0	2	4	0	1	1	0	0	0	1	0	1	1	1	1	0	1	0	0	0	1	0	0	0	0	7.381	79.6	44.4	25.7	5.43	248	2.8	NA	NA	NA	NA	NA	9	72.5	4.8	NA	1
P184	1	70	1	25	0	0	0	1	1	0	0	0	0	0	0	0	1	0	0	1	0	0	0	0	0	0	0	0	0	7.491	54.1	32.4	24.7	9.97	189	0.86	0.742	179.61	7108	NA	NA	NA	66.9	7.1	NA	NA
P185	1	60	1	38	0	0	5	0	1	0	1	0	0	0	0	0	1	1	1	1	0	0	0	0	0	0	0	0	0	7.339	112	46	18.5	1.39	179	0.48	14	121	NA	NA	NA	NA	1172	17.9	NA	NA
P186	1	85	1	20	0	1	2	0	1	0	0	0	0	0	1	0	1	1	1	0	0	0	0	0	0	0	0	0	0	7.395	106	38.5	23.6	14.59	191	0.87	11.9	26.89	1680	NA	NA	NA	244	14.72	0	0
P187	1	77	1	23	0	0	7	0	1	0	0	0	0	0	1	0	1	1	1	1	1	0	0	0	0	0	0	0	0	7.491	186	30.8	23.5	13.17	235	0.45	0.127	13.17	18.52	NA	NA	NA	105.7	13.7	0	1
P188	0	72	1	28.34	1	0	7	0	1	0	0	0	0	0	0	0	1	0	1	1	0	0	0	0	0	0	0	0	0	7.452	155.3	28.5	19.6	8.62	261	0.5	0.05	10.86	NA	NA	NA	42	89.2	6.7	1	1
P189	0	53	0	24.14	0	0	31	0	0	1	0	0	0	0	0	0	1	0	1	1	0	0	0	0	0	0	0	0	0	7.367	83.1	43.4	23.9	21.45	376	2.3	0.01	0.45	12.51	15.44	242	24	52.9	3.2	NA	1
P190	0	68	1	25.65	1	1	15	0	1	0	0	0	0	0	0	1	1	1	0	0	0	0	0	0	1	0	0	0	0	7.358	101.1	35.5	19.5	11.11	234	1.6	0.09	1.05	3.59	19.96	1185	8	88.7	4.4	1	1
P191	0	68	1	26.99	1	3	0	0	0	1	0	0	0	0	0	0	1	0	1	1	0	0	0	0	0	0	0	0	0	7.344	166.9	43.4	22.6	6.75	189	2.2	0.01	0.63	16.5	38.24	43	35	65.7	5	NA	1
P192	0	71	0	19.56	0	2	4	0	0	0	0	0	0	0	0	1	1	1	0	1	0	0	0	0	1	0	0	0	0	7.363	173.8	46.8	26	6.33	183	2.6	NA	3.44	12.61	318.98	NA	49	63	2.7	1	1
P193	0	19	0	31.02	0	2	10	0	0	0	0	0	0	0	0	0	0	1	1	0	0	0	0	0	0	0	0	0	0	7.37	130.1	43.4	24.1	3.78	331	1.4	0.03	1.73	5.89	12.97	299	24	55.5	2.5	NA	1
P194	0	55	0	24.14	0	0	22	0	0	1	0	0	0	0	0	0	1	1	1	1	0	0	0	0	0	0	0	0	0	7.375	144.7	41.6	23.7	4.38	237	1.8	0.03	0.06	1.89	6.93	421	5	82.5	2.9	NA	1
P195	1	56	1	29.41	0	0	9	0	1	0	1	0	0	0	0	1	1	1	1	0	1	0	0	0	0	0	0	0	0	7.451	73.4	36	24.7	7.91	150	0.4	2.84	8.68	10.99	53.3	797	61	986.3	23.6	0	1
P196	0	71	0	23.19	0	0	7	1	1	0	0	0	0	0	0	0	1	1	1	1	1	0	0	0	0	0	0	0	0	7.383	148.1	41.5	24.2	6.55	261	1.6	0.03	4.38	27.7	46.5	311	44	70.9	7.3	0	1
P197	0	65	1	31.89	1	3	15	0	1	1	0	0	0	0	0	1	1	1	1	1	0	0	0	0	0	0	0	0	0	7.43	59	33.4	23.1	6.43	288	0.9	0.03	11.69	7.89	17.17	2100	35	99.2	6.9	NA	1
P198	0	38	1	20.83	0	2	5	0	0	0	0	0	0	0	0	0	0	1	1	0	0	0	1	1	1	0	0	0	0	7.399	100.8	38.2	23.1	4.65	140	0.7	NA	8.89	11.6	21.26	NA	46	70.9	2.8	0	1
P199	1	47	0	19.03	0	0	4	0	1	1	0	1	0	0	0	0	1	0	1	1	0	0	0	0	0	0	0	0	0	7.343	71.6	23.7	15.5	7.21	301	0.5	0.01	6.01	73.37	73.37	321	109	100.7	10.4	NA	1
P200	1	33	0	37.2	0	3	7	0	0	0	0	0	0	0	0	1	1	1	1	0	0	0	0	0	0	0	0	0	0	7.387	80.4	40	23.5	5.19	239	2.3	0.03	2.04	9.32	14.4	NA	45	71	3.8	1	1
P202	1	72	1	26.93	1	3	7	0	1	0	0	0	0	0	0	0	1	1	1	1	0	1	0	0	0	0	0	0	0	7.425	76	33.7	21.7	16.27	190	0.8	0.08	6.84	26.32	21.56	1128	45	97.8	5.7	0	1
P203	1	71	1	26.08	1	3	5	0	1	1	0	0	0	0	0	0	1	1	1	1	0	0	0	0	0	0	0	0	0	7.428	72.1	33.3	23.4	NA	NA	NA	0.04	10.34	3.89	19.5	1926	42	102.5	5.1	NA	1
P204	0	67	0	19.15	0	0	7	1	1	1	0	0	0	0	0	0	1	1	1	1	1	0	1	1	1	0	0	0	0	7.43	89.8	33.2	23.2	3.88	121	0.9	0.01	6.23	46.05	24.41	1094	27	85.3	4.7	NA	1
P205	1	70	1	19.14	0	2	3	0	0	0	0	1	0	0	0	0	1	1	1	1	0	0	0	0	0	0	0	0	0	7.368	189	42.9	24.1	6.29	163	1.9	0.03	1.87	14.14	102.17	NA	120	82.4	6.1	0	1
P206	1	43	1	20.31	1	3	8	0	0	0	0	0	0	0	0	1	1	1	1	1	0	1	0	0	0	0	0	0	0	7.42	184.7	36.8	23.5	7.19	273	1.2	0.03	4.23	23.22	39.25	NA	80	76.5	4.1	1	1
P207	1	63	0	21.93	0	3	3	0	0	1	0	0	0	0	0	1	1	0	1	1	0	0	0	0	0	0	0	0	0	7.323	147.7	47.7	22.9	7.63	204	2.63	0.04	0.6	1.82	7.81	261	23	63.9	6	NA	1
P208	1	69	0	18.61	0	0	15	0	0	0	0	0	0	0	0	0	0	0	1	1	0	0	0	0	0	0	0	0	0	7.367	165.6	50.9	28.5	3.52	174	0.4	0.01	2.29	4.96	32.8	983	38	62.5	4.1	0	1
P209	1	84	0	15.19	0	1	5	0	0	0	0	0	0	0	0	0	0	1	1	0	0	0	0	0	0	0	0	0	0	7.45	88.9	35.9	25.6	5.81	209	0.3	2.38	17.81	234.72	126.92	1057	87	66	7.1	NA	1
P210	0	83	1	28.23	0	0	18	1	1	1	0	0	0	0	0	0	1	1	1	0	0	0	0	0	0	0	0	0	0	7.401	132	30	18.5	5.78	259	1.24	0.0998	2.19	NA	NA	NA	NA	NA	NA	NA	NA
P211	1	87	0	23.46	0	0	11	0	1	0	0	0	0	0	0	1	1	1	1	1	1	0	0	0	0	0	0	0	0	7.43	72.2	40.3	26.3	8.63	46	0.56	NA	NA	NA	NA	NA	NA	NA	NA	NA	NA
P212	1	73	1	19.53	0	0	4	0	0	1	0	0	0	0	0	1	1	1	1	1	0	0	0	0	0	0	0	0	0	7.438	76.3	50	33.2	6.74	181	1.31	0.04	NA	NA	NA	NA	NA	NA	NA	NA	NA
P213	1	76	1	23.59	1	3	14	0	0	0	0	0	0	0	0	0	0	0	1	0	0	0	0	0	0	0	0	0	0	7.466	62.7	27.8	19.8	9.87	NA	NA	NA	NA	NA	NA	NA	NA	NA	NA	NA	NA
P214	1	59	1	22.76	1	3	8	0	0	0	0	0	0	0	0	1	1	0	1	1	1	0	0	0	0	0	0	0	0	NA	NA	NA	NA	15.56	370	2	NA	NA	NA	7.09	769	NA	70.2	5	NA	NA
P215	1	76	0	26.67	0	1	17	0	1	0	0	0	0	0	0	0	1	1	1	0	0	0	0	0	0	0	0	0	0	7.46	125.9	38.4	26.9	6.26	107	1.46	0.01	NA	NA	NA	NA	NA	95.5	6.4	NA	NA
P216	1	82	1	2702	1	3	19	0	1	0	0	0	0	0	0	1	1	0	1	0	0	0	0	0	0	0	0	0	0	NA	NA	NA	NA	6.51	233	1.4	NA	NA	1.53	1339.72	808	NA	121.4	11.3	NA	NA
P217	1	89	0	29.33	0	0	0	0	1	0	0	0	0	1	0	0	1	1	1	1	0	0	0	0	0	0	0	0	0	7.451	79.7	25.4	17.4	9.92	128	28.9	0.03	NA	NA	NA	NA	NA	127.5	13.3	NA	NA
P218	0	53	1	24.45	1	0	8	0	0	0	0	1	0	0	0	0	1	1	1	0	0	0	1	0	0	0	0	1	0	7.404	95	36.9	22.6	4.21	110	1	0.04	NA	11.76	NA	NA	16	86.2	4	NA	1
P219	0	79	0	24.34	0	0	7	0	1	1	0	0	0	0	0	0	1	1	1	0	0	0	0	0	0	0	0	0	0	7.497	94.8	43.3	33.2	8.56	276	1.45	0.03	NA	2.76	NA	NA	NA	75.5	8	NA	NA
P220	1	74	1	22.21	0	2	3	1	0	0	0	0	0	0	0	0	1	1	1	0	0	0	0	0	0	0	0	0	0	7.39	68.4	37.3	22.1	5.96	239	0.7	0.22	6.14	NA	NA	786	108	141.3	NA	NA	NA
P221	1	27	1	27.04	0	2	10	0	1	0	0	0	0	0	0	1	1	1	1	1	0	1	1	1	1	0	0	0	0	NA	NA	NA	NA	10.44	328	3.4	0.01	NA	6.39	45.8	NA	15	89	3.9	NA	NA
P222	1	75	0	29.67	0	1	9	1	1	0	0	0	0	0	0	0	1	0	1	0	1	0	0	0	0	0	0	1	0	7.279	NA	NA	NA	6.97	147	1	NA	NA	334.11	165.35	NA	NA	80.7	3.4	NA	NA
P223	0	60	1	22.04	1	0	13	1	1	0	0	0	0	0	0	1	1	1	0	0	0	0	0	0	0	0	0	0	0	NA	NA	NA	NA	6.18	226	0.19	0.89	11.69	NA	NA	2040	78	875.3	36.5	1	1
P224	1	58	1	24.22	0	3	17	0	0	0	0	0	0	0	0	0	0	0	1	1	0	0	0	0	0	0	0	0	0	7.343	103	41.8	22.1	3.98	223	1.1	0.02	NA	3.89	55.8	NA	8	75.1	2.7	NA	NA
P225	1	59	0	NA	0	3	13	0	1	0	0	0	0	0	0	0	1	1	1	1	0	0	0	0	0	0	0	0	0	7.483	141.9	29.9	22.2	23.5	425	0.5	3	NA	NA	NA	NA	98	76.3	5.7	NA	NA
P226	1	71	0	27.4	0	0	10	1	1	0	1	1	0	0	0	0	1	1	1	0	0	0	0	0	0	0	0	0	0	7.43	87.7	31.6	20.6	7.67	179	1.75	0.06	NA	NA	NA	NA	NA	84.9	5	NA	NA
P227	1	79	1	23.15	0	0	3	1	0	0	0	0	0	0	0	0	1	1	0	1	0	0	0	0	0	0	0	0	0	7.456	73	33	22.7	6.47	148	1.5	0.03	5.8	25.53	23.47	1721	46	79.1	5.5	NA	NA
P228	1	84	0	NA	0	1	11	0	0	0	0	0	0	0	0	0	0	1	1	0	0	0	0	0	1	0	0	0	0	7.435	106.1	36.9	24.3	7.46	358	1.4	0.04	NA	1.15	8.86	NA	60	71.1	4.7	NA	NA
P229	1	67	0	21.05	0	3	4	0	0	0	0	0	0	1	0	0	1	0	1	1	1	0	0	0	0	0	0	0	0	7.364	86.9	54.5	28.3	7.85	135	0.54	NA	NA	NA	NA	NA	NA	113.4	15.1	NA	NA
P230	1	75	1	21.26	0	3	0	0	1	0	0	0	0	0	0	0	1	1	1	0	0	0	0	0	0	0	0	0	0	7.423	81.4	35	22.5	14.05	227	0.48	0.01	NA	1.28	NA	NA	50	142	10.5	NA	NA
P231	1	89	1	NA	1	1	7	0	0	0	0	0	0	0	1	1	1	1	1	0	0	0	0	0	0	0	0	0	0	7.432	112	72.5	24	4.74	195	1.1	0.24	NA	NA	NA	NA	15	109.3	10.1	NA	NA
P232	1	66	1	23.51	0	2	5	0	0	0	0	0	0	0	0	0	0	1	0	0	0	1	0	0	0	0	1	0	0	7.437	113.4	37.7	25.8	15.07	163	0.22	NA	46.52	6.94	NA	NA	NA	88.3	4.7	1	1
P233	1	94	1	17.58	1	0	7	0	0	1	1	1	0	0	0	1	1	0	1	1	1	0	1	0	0	0	0	0	0	7.326	164.1	47.8	24.3	1.95	124	0.3	0.04	NA	NA	NA	NA	NA	94.2	6.2	NA	NA
P234	1	61	0	22.31	1	2	8	0	0	0	0	0	0	1	0	1	1	1	1	0	1	1	0	0	0	0	0	0	0	7.455	116.4	28.1	19.5	3.31	178	0.6	0.03	2.33	1.2	29.43	500	86	NA	NA	NA	NA
P235	1	82	0	NA	0	0	5	1	1	0	0	0	0	0	0	0	1	1	1	1	1	0	0	0	1	1	0	0	0	7.344	74	40.2	21.3	8.04	247	1.6	0.02	49.2	NA	NA	NA	120	108	8	NA	NA
P236	0	55	0	24.02	0	0	2	0	0	0	0	0	0	0	0	0	0	1	1	0	0	0	0	0	0	0	0	0	0	7.359	112.6	47.6	25	NA	NA	NA	0.01	NA	NA	NA	NA	NA	65	2.6	NA	NA
P237	1	82	0	18.14	0	1	10	1	1	0	0	0	0	0	0	0	1	1	1	1	1	1	0	0	0	0	1	0	0	7.344	74	40.2	NA	8.04	247	1.6	0.02	49.2	NA	NA	NA	120	86.7	5.7	NA	NA
P238	1	80	0	NA	0	3	6	0	1	0	0	0	0	0	0	0	1	1	1	0	0	0	0	0	0	0	0	0	0	7.417	62.3	26.8	17	7.29	167	1.5	0.05	NA	51.36	12.78	NA	50	86.4	5.1	NA	NA
P239	1	85	1	NA	0	3	8	0	0	0	0	0	0	0	0	0	0	1	1	1	0	0	0	0	0	0	0	0	0	7.499	53.2	25.8	22.9	8.12	212	0.6	NA	13.87	184.52	NA	NA	NA	54.5	6.8	0	1
P240	1	86	1	NA	0	0	4	0	1	0	1	0	0	0	0	0	1	1	1	0	0	0	0	0	0	0	0	0	0	7.364	36.9	41.9	23.3	4.7	111	46.8	0.02	2.54	NA	NA	NA	8	157.4	11.1	NA	1
P241	1	66	0	24.65	0	1	6	0	1	1	1	0	0	0	0	1	1	1	1	1	0	0	0	0	1	0	0	0	0	7.398	81.3	28.4	17.2	6.1	232	0.3	0.16	1.14	3.13	84.91	1203	NA	142.9	11.5	NA	NA
P242	1	53	0	29.14	0	3	7	0	0	0	0	0	0	0	0	0	0	1	1	0	1	0	0	0	0	0	0	0	0	7.322	94	45.6	23.5	6.47	294	1.4	0.02	4.95	NA	NA	NA	51	68	3.4	NA	NA
P243	0	58	1	22.41	0	0	12	0	0	0	0	0	0	1	0	0	1	1	1	1	0	1	1	0	0	0	0	0	0	7.399	73.8	45.3	27.4	3.46	261	1.09	NA	NA	13.24	NA	NA	NA	59.9	3.2	NA	NA
P244	1	53	0	22.86	0	2	4	0	0	0	0	0	0	0	0	0	0	1	0	0	0	0	0	0	0	0	0	1	0	7.43	89.4	27.6	18.5	5.67	156	1.6	0.15	47.01	NA	NA	NA	9	80	3.6	NA	NA
P245	1	83	0	22.03	0	0	3	1	1	0	0	0	0	0	0	1	1	1	0	0	0	0	1	1	1	0	0	0	0	7.393	264.8	32.6	NA	4.87	172	0.77	0.03	NA	NA	NA	931	38	74.1	9.7	NA	NA
P246	1	85	1	NA	1	3	6	1	1	0	0	0	0	0	0	0	1	1	1	0	0	0	0	0	1	0	0	0	0	7.472	90.1	35.9	26	6.46	96	0.6	0.01	NA	9.77	41.36	NA	53	69.9	5.7	NA	NA
P247	1	86	0	20.5	0	3	10	1	1	0	0	0	0	0	1	0	1	1	1	0	0	0	0	0	0	0	0	0	0	7.448	68.1	32.6	22.3	7.71	332	0.6	0.04	46.54	9.87	NA	269	78	100.9	5.9	NA	NA
P248	0	73	0	23.2	0	3	13	1	1	0	0	0	0	0	0	0	1	1	1	1	1	1	0	0	1	0	0	0	0	7.321	106.1	35.9	18	6.47	249	1.6	0.03	NA	NA	NA	NA	17	146.3	7	NA	NA
P249	1	73	1	24.91	0	0	7	1	1	0	0	0	0	0	0	0	1	0	1	1	0	0	0	0	0	0	0	0	0	7.437	89.7	37.1	24.6	NA	NA	NA	0.02	86.35	5.39	NA	545	45	105.3	4.9	NA	NA
P250	1	75	1	24.6	0	4	20	0	1	0	0	0	0	0	0	0	1	1	1	0	1	1	1	1	0	0	1	0	0	7.379	85.8	39.9	23	6.03	203	1	0.02	21.51	90.97	NA	NA	69	107.1	7.4	NA	1
P252	1	84	1	19.58	0	0	10	0	1	0	0	0	0	0	1	0	1	1	1	0	1	0	1	1	0	0	0	0	0	7.378	85.6	48	27.1	6.13	152	1.3	0.07	NA	84.77	NA	NA	69	82	4.4	NA	1
P254	1	48	1	NA	1	3	18	0	1	0	0	0	0	0	0	0	1	0	1	1	0	0	0	0	0	0	0	0	0	NA	NA	NA	NA	NA	NA	NA	NA	NA	NA	NA	NA	NA	NA	NA	NA	NA
P255	0	61	0	24.5	0	2	0	0	0	0	0	0	0	0	0	1	1	0	1	1	0	0	0	0	0	0	0	0	0	NA	NA	NA	NA	NA	NA	NA	NA	NA	NA	NA	NA	NA	NA	NA	NA	NA
P256	0	71	1	22.9	1	3	2	0	0	0	0	0	0	0	0	0	0	0	0	1	0	0	0	0	0	0	0	0	0	NA	NA	NA	NA	NA	NA	NA	NA	NA	NA	NA	NA	NA	NA	NA	NA	NA
P257	1	72	1	17.65	0	0	22	1	1	0	0	0	0	0	1	0	1	0	1	0	1	0	0	0	0	0	0	0	0	7.361	65	45.7	24.4	5.32	274	1.09	0.02	2.96	1.5	11.77	281	12	55.6	8.3	NA	NA
P259	1	75	1	17.3	1	0	20	0	1	0	0	0	0	0	0	1	1	1	1	0	1	0	0	0	0	0	0	0	0	7.452	57.5	31.5	NA	16.5	349	0.3	0.43	4.82	12.37	NA	2020	80	98.9	3.6	NA	NA
P260	0	70	1	19.05	0	0	6	0	0	0	0	0	0	0	1	0	1	1	1	1	0	0	0	0	0	0	0	0	0	7.392	163.4	31	18.4	15	129	0.6	0.57	0.79	23.18	129.44	2060	30	446.9	48.2	NA	NA
P262	1	75	0	26.04	0	1	19	1	1	0	0	0	0	0	0	0	1	0	1	1	0	0	0	0	0	0	0	0	0	7.401	76.3	28.7	17.4	14.64	371	1.04	NA	NA	NA	NA	NA	NA	158.9	16.1	NA	NA
P263	1	76	1	NA	0	3	2	1	1	0	0	0	0	0	0	0	1	1	1	1	0	0	0	0	0	0	0	0	0	7.403	63.9	41.3	25.2	6.31	192	1.5	0.03	NA	NA	NA	NA	3	123.8	9.8	NA	NA
P264	1	47	0	23.88	0	0	14	0	0	0	0	0	0	1	0	0	1	1	1	1	0	0	0	0	0	0	0	0	0	7.503	60.5	33.4	27.3	6.67	308	0.4	0.02	144.5	NA	NA	NA	NA	67	4.6	NA	NA
P266	1	78	0	NA	0	3	15	1	1	0	0	0	0	0	0	1	1	0	1	1	0	0	0	0	0	0	0	0	0	7.392	67.8	40.9	24.3	16.67	317	0.5	0.07	7.5	337.04	440.52	1701	114	80.4	11.1	NA	NA
P267	0	83	1	21.12	0	0	8	0	1	0	0	0	0	0	0	0	1	1	1	0	0	0	0	0	0	0	0	0	0	NA	NA	NA	NA	4	264	0.77	0.06	NA	NA	NA	NA	44	95.4	4.6	NA	NA
P269	0	86	1	25.39	0	2	11	0	1	0	0	1	0	0	0	0	1	1	1	0	0	0	0	0	0	0	0	0	0	7.396	71	39.4	23.7	3.62	147	0.54	0.01	6.55	2.6	NA	NA	85	128.3	7.2	NA	NA
P270	0	79	1	27.14	1	0	0	0	1	1	0	0	0	0	0	0	1	1	1	1	0	0	0	0	0	0	0	0	0	7.485	104	30.3	22.6	5.54	182	23.1	0.09	NA	NA	NA	NA	120	101.5	5	NA	NA
P271	1	85	0	20.83	0	2	12	0	1	0	0	0	0	0	0	0	1	0	1	0	0	0	0	0	0	0	0	0	0	7.476	68.6	36.9	27.1	9.51	433	0.58	0.13	NA	NA	NA	NA	NA	63.9	4.8	NA	NA
P272	1	63	0	NA	0	3	7	0	1	0	0	0	0	0	0	0	1	1	1	0	0	0	0	0	0	0	0	1	0	7.352	23.9	55.5	30	7.09	237	3.3	0.03	NA	NA	NA	NA	23	72.8	4.3	NA	NA
P273	1	55	1	NA	0	3	5	0	0	0	0	0	0	0	0	0	0	1	1	0	0	0	0	0	0	0	0	0	0	7.414	110	43.7	27.5	5.82	205	1.1	0.02	NA	NA	NA	NA	53	69.2	5.3	NA	NA
P274	0	70	1	NA	0	3	7	1	0	0	0	0	0	1	0	1	1	1	1	1	0	0	0	0	0	0	0	0	0	7.416	107	26.2	16.5	5.33	59	0.3	0.41	NA	NA	NA	NA	84	275.8	12.9	NA	NA
P276	1	87	1	17.36	0	3	16	0	1	0	0	0	0	0	0	0	1	1	1	0	1	0	0	0	0	0	0	0	0	7.448	96.9	29.4	20	10.31	254	2.9	0.2	31.73	7.37	13.15	1174	41	132.8	18	0	0
P279	0	40	0	22.58	0	3	14	0	0	0	0	0	0	0	0	1	1	1	1	0	1	0	0	0	0	0	0	0	0	7.429	114	34.2	22.2	4.87	402	1.3	0.03	2.25	4.06	25.42	NA	26	60	3.3	NA	NA
P282	0	81	1	32.03	0	0	10	0	1	0	0	0	0	0	0	0	1	1	1	0	1	1	0	0	1	0	0	0	0	7.42	176.3	29.2	18.5	11.97	182	0.2	1.58	12.19	3.19	4.72	NA	NA	1.482	8.1	NA	NA
P283	1	94	1	NA	1	0	2	1	1	0	0	0	0	0	0	0	1	1	1	0	0	0	0	0	0	0	0	0	0	7.382	55.3	36.2	21.1	6.77	189	0.48	0.06	NA	10.54	NA	NA	120	121.4	10	NA	NA
P285	0	58	0	21.48	0	0	22	0	1	0	0	0	0	1	0	1	1	0	1	0	0	0	0	0	0	0	0	0	0	NA	NA	NA	NA	9.17	440	1.6	0.02	NA	2.52	16.8	NA	NA	77.1	6.2	NA	NA
P288	0	88	1	15.63	0	0	7	0	0	0	0	0	0	0	0	1	1	1	1	0	1	1	0	0	0	0	1	0	0	7.367	140.1	37.9	21.3	6.44	229	0.7	0.36	NA	47.02	83.86	NA	NA	83.3	8.5	NA	NA
P289	0	60	0	NA	0	0	0	0	1	0	0	0	0	0	0	1	1	1	0	0	0	0	0	0	1	0	0	0	0	7.431	70.1	27.1	17.7	3.94	206	0.3	0.04	NA	NA	NA	NA	2	59.9	3.4	NA	NA
P290	0	97	0	20	0	0	3	0	0	1	0	0	0	0	0	1	1	1	1	0	0	0	0	0	0	0	0	0	0	7.402	106.1	41.4	24.6	5.31	235	0.5	0.03	0.92	16.53	120.01	33.2	19	70.7	6.8	NA	NA
P291	0	77	0	23.34	0	2	7	1	1	0	0	0	0	0	0	0	1	1	1	1	0	1	0	0	1	1	0	0	0	7.35	172.7	33.3	17.6	5.88	138	1.2	0.07	4.09	87.7	35.43	NA	NA	0.836	5.2	NA	NA
P292	0	77	1	22.77	0	0	12	0	0	1	0	0	0	0	1	0	1	1	1	0	0	0	0	0	0	0	0	0	0	7.496	126.1	30.4	25.6	11.55	265	0.92	0.02	75.65	35.55	148.01	NA	82	79.1	5.8	NA	NA
P293	1	75	1	22.3	0	1	7	0	1	0	0	0	0	0	0	0	1	1	0	1	0	1	0	0	0	0	1	1	0	7.474	82	29.3	20.8	3.69	114	0.9	0.08	81.2	2.48	NA	1418	33	304.2	27.6	NA	NA
P294	1	88	0	22.83	0	2	18	0	1	0	0	0	0	0	1	1	1	0	1	0	0	1	0	0	0	0	1	0	0	7.43	168.7	38	24.2	6.87	202	1.3	0.01	0.86	NA	NA	525	10	0.843	4	NA	NA
P295	0	80	0	21	0	3	6	1	1	0	0	0	0	0	0	0	1	1	0	1	0	0	0	0	0	0	0	0	0	NA	NA	NA	NA	NA	NA	NA	NA	NA	NA	NA	NA	NA	NA	NA	NA	NA
P296	0	89	1	22.67	0	0	13	0	1	0	0	0	0	1	0	1	1	1	1	0	0	0	0	0	0	0	0	0	0	NA	NA	NA	NA	NA	NA	NA	NA	NA	NA	NA	NA	NA	NA	NA	NA	NA
P297	0	83	1	NA	1	2	13	0	0	0	0	0	0	0	0	0	0	0	1	1	0	0	0	0	0	0	0	0	0	NA	NA	NA	NA	NA	NA	NA	NA	NA	NA	NA	NA	NA	NA	NA	NA	NA
P298	1	83	1	19.03	0	2	3	0	1	0	0	0	0	0	1	1	1	1	1	1	0	0	0	0	0	0	0	0	0	7.461	71.1	39.2	27.6	7.01	343	0.72	0.06	NA	NA	NA	NA	NA	107.7	5.7	NA	NA
P299	0	82	1	20.76	1	0	4	0	1	0	0	0	0	0	0	0	1	1	1	0	0	0	0	0	0	0	0	0	0	NA	NA	NA	NA	4.4	99	0.99	0.03	NA	NA	NA	NA	NA	90.3	6.8	NA	NA
P300	1	71	1	23.46	1	0	17	0	1	0	0	0	0	0	0	0	1	0	1	0	0	0	0	0	0	0	0	0	0	7.416	82.6	30.7	19.3	10.65	249	8.7	0.4913	2.99	3.11	16.45	2030	72	73.7	4.1	0	1
P301	0	66	1	23.44	0	0	9	0	1	0	0	0	0	0	0	0	1	1	1	1	0	0	0	0	0	0	0	0	0	7.406	70.4	35.7	22.9	2.04	118	0.73	0.01	9.24	42.55	55.21	1579	47	94.3	9.2	NA	NA
P302	1	46	0	21.72	0	1	10	0	1	0	1	0	1	0	0	0	1	1	1	1	1	0	0	0	0	0	0	0	0	7.269	58.8	41.6	18.1	0.27	72	0.15	NA	NA	NA	NA	NA	NA	603.4	19.9	1	1
P303	1	81	1	23.18	0	3	10	0	1	0	0	0	0	1	0	0	1	1	1	1	1	0	0	0	1	0	0	0	0	7.42	547.5	30.1	19	18.78	249	1	0.02	115	23.05	37.93	NA	NA	1.14	9.4	NA	NA
P304	1	77	1	19.1	1	2	13	1	1	1	1	0	0	0	0	0	1	1	1	1	1	0	0	0	0	0	0	0	0	7.48	53.7	31.5	23.3	13.3	172	0.57	0.05	NA	NA	NA	NA	NA	108.6	13.2	NA	NA
P305	1	76	0	NA	0	0	21	0	0	0	0	0	0	1	0	0	1	1	0	0	1	0	0	0	1	0	0	0	0	7.401	146.9	36.1	22	4.29	183	0.4	0.11	NA	NA	NA	34.73	118	51.1	2.7	NA	NA
P306	1	73	1	NA	1	3	5	0	1	0	0	0	0	0	0	0	1	0	1	1	0	0	0	0	0	0	0	0	0	7.422	161.7	42.7	27.1	3.01	73	0.5	0.03	NA	9.49	331.52	NA	32	74.5	6.8	NA	NA
P307	1	48	1	21.31	1	3	5	0	0	0	0	0	0	0	0	0	0	1	1	1	0	0	0	0	1	0	0	0	0	7.371	72.3	46.4	26.9	12.6	479	2	0.06	143.88	34.66	NA	1013	120	75.3	3.1	NA	NA
P308	1	63	1	18.29	1	0	10	0	0	1	0	0	0	0	0	0	1	0	1	1	0	0	0	0	0	0	0	0	0	7.407	95.2	49.7	31.9	16.05	220	0.9	NA	58.23	4.26	NA	1451	57	79	4.7	NA	NA
P309	1	66	0	22.3	0	0	1	1	1	0	0	0	0	0	0	0	1	1	1	1	0	0	0	0	0	0	0	0	0	NA	NA	NA	NA	NA	NA	NA	NA	NA	NA	NA	NA	NA	NA	NA	NA	NA
P310	1	80	1	27.34	0	3	7	0	1	0	0	0	0	0	0	1	1	1	1	1	0	0	0	0	0	0	0	0	0	7.425	62.1	33.2	22	7.84	226	0.55	0.03	210	3.75	NA	2090	NA	172.8	16.1	0	0
P311	0	83	1	22.86	1	3	11	1	1	0	0	0	0	0	0	0	1	1	1	1	1	0	0	0	1	0	0	0	0	7.399	100.4	37.9	22.9	3.64	310	0.46	NA	NA	NA	NA	NA	NA	NA	NA	NA	NA
P312	1	78	1	21.14	0	3	3	0	0	1	0	0	0	1	0	0	1	1	0	0	0	0	0	0	0	0	0	0	0	7.371	164.3	43.6	25.5	4.36	246	0.8	NA	NA	NA	NA	NA	NA	80.4	6.6	NA	NA
P313	1	83	0	22.31	0	3	10	0	1	0	0	0	0	0	0	1	1	1	1	1	0	0	0	0	0	0	0	0	1	7.452	77.5	36.2	24.8	12.97	189	0.32	3.36	NA	NA	NA	NA	NA	70	7.7	NA	NA
P314	1	72	1	26.47	0	3	18	0	0	0	0	0	0	0	0	0	0	1	1	0	0	0	0	0	0	0	0	0	0	7.463	71.6	39.4	27.8	9.98	366	1.64	0.01	10.89	NA	NA	NA	89	79.8	4	NA	NA
P315	0	82	1	23.41	0	3	4	0	0	0	0	0	0	0	0	0	0	1	1	0	1	0	0	0	0	0	0	0	0	7.394	100.3	31.2	18.7	3.85	169	0.4	0.04	6.83	67.37	1331.73	928	19	94.4	8.2	1	1
P316	1	59	1	23.88	0	0	14	0	0	0	1	1	0	0	0	0	1	1	1	1	0	1	0	0	0	0	0	0	0	7.379	133.5	39.3	22.7	5.19	183	0.66	0.03	NA	26.61	95.71	1306	42	85.9	5.1	NA	NA
P317	1	80	0	19.88	0	1	18	1	1	0	0	0	0	0	0	0	1	1	1	0	0	0	0	0	0	0	0	0	0	7.49	60.5	38.8	29.6	6.66	354	0.69	0.02	5.32	401.83	5443.28	NA	29	NA	NA	NA	NA
P318	0	92	0	19.1	0	0	7	1	1	0	1	0	0	0	0	0	1	1	1	0	0	0	0	0	0	0	1	0	0	7.373	110.7	32.1	18.2	1.99	97	0.7	0.19	87.6	5.73	NA	NA	97	135.9	6.9	NA	NA
P319	0	23	0	18.36	0	3	2	0	0	0	0	0	0	0	0	0	0	0	1	0	0	1	0	0	0	0	0	0	0	NA	NA	NA	NA	5.76	459	2.05	0.01	1.31	4.44	22.16	NA	NA	54	4.7	0	1
P320	1	40	1	23	0	3	0	1	0	0	0	0	0	0	0	0	1	1	0	0	0	0	0	0	0	0	0	0	0	7.13	53.8	27	8.7	0.82	111	0.16	121.73	200	683	NA	2000	NA	231	12.7	NA	NA
P321	1	88	0	23.5	0	3	5	1	1	0	0	0	0	0	0	0	1	1	1	1	0	0	0	0	0	0	0	0	0	7.389	52.1	44.1	26.4	10.91	205	0.39	22.41	11.06	1.66	NA	539	NA	1.19	14.8	NA	NA
P322	1	80	1	31.74	1	0	3	0	1	0	0	0	0	0	1	0	1	0	1	1	0	0	0	0	0	0	0	0	0	7.312	77.7	26.4	14.7	17.8	162	0.5	2.96	NA	248.3	NA	302	NA	459	52.4	0	1
P323	0	80	0	24.24	0	0	7	1	0	1	0	0	0	0	0	0	1	1	1	0	1	1	1	1	0	0	1	0	0	7.467	93.2	34	25.5	6.38	255	1.35	0.1	12.7	16.82	34.34	NA	73	62.6	5.5	0	1
P324	1	63	1	22.04	1	0	10	0	0	0	0	1	0	1	0	0	1	0	1	1	0	0	0	0	0	0	0	0	0	7.463	46.7	31.1	25	14.06	93	0.23	NA	NA	NA	NA	NA	NA	NA	NA	NA	NA
P325	1	89	1	24.22	1	1	17	0	1	0	0	0	0	0	0	1	1	1	1	0	1	0	0	0	0	0	0	0	0	7.44	162.8	40.9	27.3	5.64	426	0.3	0.1	15.45	3.52	53.88	NA	24	0.92	6.1	NA	NA
P326	1	70	0	16.16	0	1	11	0	1	0	1	0	0	0	0	0	1	1	1	0	0	0	0	0	0	0	0	0	0	7.362	49.2	43.8	24.2	15.27	143	0.22	134.24	NA	NA	NA	NA	81	661.9	19.6	NA	NA
P327	1	51	1	14.84	0	3	4	0	0	1	0	0	0	0	0	0	1	0	1	0	0	0	0	0	0	0	0	0	0	7.336	135.5	58.8	27.5	8.13	324	1.42	0.03	NA	1.46	33.74	NA	13	61.7	6.1	NA	NA
P328	0	79	1	19.44	1	0	9	0	1	1	0	0	0	0	0	0	1	0	1	0	0	0	0	0	0	0	0	0	0	7.322	101	40.9	20.7	5.41	280	0.5	0.02	35.27	1.84	60.29	1383	61	123.1	8	1	1
P329	0	75	0	26.35	0	0	9	1	0	0	0	0	0	1	0	0	1	1	1	1	1	1	0	0	0	0	0	1	0	7.388	97.3	37.2	22.6	9.73	245	2.03	0.01	31.83	19.17	NA	195	51	97.1	5.3	0	1
P330	1	84	0	NA	0	0	7	0	1	0	0	0	0	0	0	0	1	1	1	0	0	0	0	0	0	0	0	0	0	7.459	66.4	34.2	23.9	15.78	180	0.3	0.14	NA	26.47	NA	2080	53	131	16.7	NA	NA
P331	0	85	0	23.1	0	3	7	0	1	0	0	0	0	1	0	0	1	1	1	0	0	0	0	0	0	0	0	0	0	7.465	66.9	34.4	25.5	8.05	197	0.34	0.06	97.63	414.53	68.23	NA	57	84.8	5.1	1	1
P332	1	76	1	18.36	1	0	5	0	1	1	0	0	0	0	0	0	1	1	1	1	0	0	0	0	0	0	0	0	0	7.383	131.5	55	32	9.27	354	0.7	0.03	NA	4.75	NA	395	91	91	6.1	NA	1
P333	1	48	1	24.22	0	2	3	1	0	0	0	0	0	0	0	0	1	0	0	1	1	1	0	0	0	0	0	0	0	6.913	38.7	33.8	6.5	1.72	160	0.39	101	NA	5010	NA	2060	NA	129	11.5	0	1
P334	0	94	1	23.03	0	0	2	0	1	0	0	0	0	0	0	0	1	1	1	0	1	0	0	0	0	0	0	0	0	7.463	89.6	37.6	27.3	5.42	92	0.6	0.03	NA	18.36	31.53	NA	35	76.1	6.8	NA	NA
P335	0	58	0	28.9	0	3	7	0	0	0	0	1	0	0	0	0	1	1	1	0	0	0	0	0	0	0	0	0	0	7.386	91	45.6	26.7	5.89	270	1.85	0.02	NA	0.25	NA	490	82	49.6	5.3	NA	NA
P336	0	78	1	NA	0	0	2	0	1	0	0	0	0	0	0	0	1	1	1	0	0	0	0	0	0	0	0	0	0	7.421	75.3	33.3	21.2	5.18	255	0.4	0.01	NA	12.18	70.63	NA	117	84.3	5.8	NA	NA
P337	0	98	0	NA	0	0	9	0	1	0	0	0	0	0	0	1	1	0	1	0	0	0	0	0	0	0	0	0	0	7.438	9.49	5.53	27.4	12.7	203	0.82	1.22	169.01	NA	NA	NA	NA	57.3	NA	0	0
P338	1	73	1	19.26	0	3	21	1	0	0	0	0	0	0	0	0	1	1	1	1	1	0	0	0	0	0	0	0	0	7.122	93.2	66.7	20.9	2	NA	NA	NA	NA	NA	NA	NA	NA	NA	NA	NA	NA
P339	0	91	1	NA	0	3	18	0	0	1	0	0	0	0	0	1	1	1	1	0	0	0	0	0	0	0	0	0	0	7.433	131.5	37.8	NA	5.32	179	1.2	0.03	NA	18.94	263.38	NA	22	89	7.4	NA	NA
P340	1	96	1	17.6	0	0	3	0	1	1	0	0	0	0	1	1	1	0	1	0	0	0	0	0	0	0	0	0	0	7.42	23.4	48.2	28.7	7.7	201	0.47	0.715	251.73	NA	NA	NA	NA	102.5	NA	NA	NA
P342	0	86	0	49	0	2	5	0	0	0	0	0	0	0	0	1	1	1	1	0	0	0	0	0	0	0	0	1	0	7.432	170.9	32.6	21.3	4.69	150	1.4	0.03	2.87	1.83	32.45	NA	56	64.5	3.1	0	1
P343	1	96	0	24	0	0	15	0	1	0	1	0	0	0	0	0	1	0	1	1	0	1	0	0	0	0	0	0	0	7.356	23.9	47.5	26.5	8.94	224	0.78	0.354	57.94	NA	NA	NA	NA	137.3	NA	NA	NA
P344	1	95	1	22	0	0	6	0	0	0	0	0	0	0	0	0	0	0	1	0	0	0	0	0	0	0	0	0	0	7.482	56.3	31.8	25.2	6.83	143	0.81	0.121	69.74	NA	NA	NA	NA	46.8	NA	0	0
P345	1	86	0	NA	0	3	5	1	1	0	0	0	0	0	0	0	1	0	1	0	0	0	0	0	0	0	0	0	0	7.445	79.2	31.8	23.2	10.31	227	0.13	4.05	307.63	NA	NA	NA	NA	145.2	NA	1	0
P346	0	95	0	22.2	0	0	1	0	1	0	0	0	0	0	0	0	1	1	1	0	0	0	0	0	0	0	0	0	0	7.437	11.51	4.5	22.3	8.81	156	0.89	0.119	58.6	NA	NA	NA	NA	66.1	NA	NA	NA
P348	1	60	0	25.5	0	3	5	0	0	1	0	0	0	1	0	NA	1	0	1	0	0	0	0	0	0	0	0	0	1	7.424	89.3	41.3	26.6	14.54	163	1	41.18	10.78	NA	NA	NA	NA	112	9.6	NA	NA
P349	1	79	0	25	0	3	11	1	1	0	0	0	0	0	0	NA	1	0	NA	NA	NA	NA	NA	NA	NA	NA	NA		NA	7.205	136	14.2	5.4	12.47	182	1.1	31.74	19.31	NA	NA	NA	NA	184	11.7	NA	NA
P350	1	82	1	16.5	0	0	1	0	1	0	0	0	0	0	0	NA	1	1	0	0	1	1	0	0	0	0	1	0	0	7.191	76	49.5	18.2	17.95	123	0.4	50	7.82	NA	NA	NA	NA	168	15.9	NA	NA
P351	1	33	1	30	0	0	0	0	0	0	0	0	0	0	0	1	1	1	0	1	1	1	0	NA	1	0	1	0	0	7.22	112	42.9	16.9	7.94	69	1.4	0.61	1.28	NA	NA	NA	NA	110	8.3	NA	NA
P352	1	66	0	22.22	0	2	10	0	1	0	0	0	0	0	0	1	1	1	0	1	1	1	0	0	0	0	0	0	0	7.33	45.2	41.8	21.6	12.99	201	0.4	17.07	NA	52.7	NA	NA	NA	140.5	6.2	NA	NA
P353	1	67	1	23.51	0	0	14	0	1	0	0	0	0	0	0	NA	1	0	1	1	0	1	0	0	0	0	0	0	0	7.42	94.9	43.2	27.6	1.01	45	0.6	0.7	NA	528.46	NA	NA	NA	146.9	14.7	NA	NA
P354	1	61	1	22.6	0	2	7	1	1	0	0	0	0	0	0	1	1	0	1	1	0	1	0	0	0	0	0	0	0	7.386	55.2	35.7	20.9	3.84	218	0.3	0.09	4.97	12.76	NA	NA	NA	106.8	11.3	NA	NA
P355	1	88	0	25.5	0	3	5	0	1	0	0	0	0	0	0	1	1	1	1	0	1	0	0	0	0	0	0	0	0	7.422	106.1	33.6	21.5	6.77	101	10	0.21	NA	837.83	NA	NA	24	127.7	8.9	NA	NA
P356	1	74	1	20.2	1	0	9	1	1	0	0	0	0	0	0	NA	1	1	1	1	0	0	0	0	0	0	0	0	0	7.46	96.4	37.2	26.3	8.03	127	0.3	1.66	NA	NA	NA	NA	NA	187	27.5	NA	NA
P357	1	67	1	20.08	0	3	8	0	1	1	1	1	0	0	0	1	1	1	0	1	0	0	0	0	0	0	0	0	0	7.259	76.7	59.2	25.6	8.98	115	0.7	0.92	NA	NA	NA	NA	NA	263.1	25.1	NA	NA
P358	1	74	1	16.5	1	0	30	0	1	0	0	0	0	1	1	NA	1	0	1	1	1	1	0	0	0	0	0	0	0	7.299	99.2	73.8	35.1	8.28	161	0.3	49.47	22.2	14.87	NA	NA	NA	192.8	26.5	NA	NA
P359	1	69	1	20.33	0	0	25	0	0	0	0	1	0	0	0	NA	1	1	0	0	0	0	0	0	0	0	0	0	0	7.421	105	42.6	27.2	0.97	25	0.1	2.67	NA	10597	NA	NA	NA	197.2	49.2	NA	NA
P360	1	65	1	17.63	1	3	13	0	0	0	0	1	0	0	0	NA	1	1	0	1	0	0	0	0	0	0	0	0	0	7.332	167	30.9	15.9	4.04	153	0.4	0.13	NA	19.16	NA	NA	NA	217.6	20.5	NA	NA
P361	1	92	1	17.71	NA	3	2	0	1	0	1	0	0	0	1	NA	1	1	1	1	1	0	0	0	0	0	0	0	0	7.415	90.2	27.5	17.3	6.22	87	0.9	197.79	NA	639.96	NA	NA	35	294	22	NA	NA
P362	1	67	1	24.22	0	0	14	0	1	0	1	1	0	0	0	NA	1	1	1	1	1	1	0	0	0	0	1	0	0	7.253	215.3	44.2	18.8	8.73	109	0.3	15.55	NA	41.24	NA	NA	NA	221.2	47.3	NA	NA
P363	1	72	1	21.77	0	0	8	1	1	1	1	1	1	0	0	NA	1	1	1	1	0	0	0	0	0	0	0	0	0	7.458	76.8	31.1	21.7	12.53	325	0.1	8.57	NA	18.26	NA	NA	NA	548	24.2	NA	NA
P364	1	86	0	17.78	0	0	1	0	1	0	0	0	0	0	0	NA	1	1	1	1	0	0	0	0	0	0	0	0	0	7.312	57.6	44.8	20.7	9.86	144	1	8.1	NA	293.19	NA	NA	13	83.8	6.4	NA	NA
P365	1	87	0	12.49	0	0	7	0	0	0	0	0	0	0	0	NA	NA	0	1	1	0	0	0	0	0	0	0	0	0	7.27	76.4	41.1	18.5	3.41	137	0.3	41.4	NA	NA	NA	NA	NA	114.7	18	NA	NA
P366	1	67	1	22.04	1	0	5	1	0	0	1	0	1	0	0	1	1	1	0	1	0	0	0	0	0	0	0	0	0	7.202	117.6	56.1	19.3	22.5	211	0.1	1.75	NA	13.79	NA	NA	NA	194.4	15.6	NA	NA
P367	1	78	1	22.59	0	0	27	1	1	1	0	0	0	0	0	NA	1	0	0	1	0	0	0	0	0	0	0	0	0	7.399	54	30.5	20	25.03	245	0.7	0.39	NA	64.28	NA	NA	NA	186.8	9.9	NA	NA
P368	1	83	1	23.03	1	0	14	1	1	0	0	0	0	0	0	NA	1	1	1	0	1	0	0	0	0	0	0	0	0	7.394	91.9	40.8	24.4	15.49	97	1.1	0.7	5.28	8.36	NA	NA	NA	99.9	13.7	NA	NA
P369	1	60	1	24.16	0	2	11	0	1	0	0	0	0	0	0	NA	1	1	1	1	0	1	0	0	0	0	0	0	0	7.334	110	58.3	29	16	179	0.9	1.56	NA	NA	NA	NA	NA	239	22	NA	NA
P370	1	60	1	23.31	1	1	1	0	0	0	0	0	0	1	0	NA	1	1	1	1	0	0	0	0	0	0	0	0	0	7.452	125	35.2	24.3	12.18	184	0.9	2.5	215.4	37.83	NA	812	94	75.4	7	NA	NA
P371	1	78	1	28	1	3	9	0	1	0	0	0	0	0	0	NA	1	1	0	1	1	1	0	0	0	0	1	0	0	7.485	56.3	32.8	24.5	36.42	446	0.7	0.41	NA	491	NA	NA	120	138.4	12.3	NA	NA
P378	1	84	1	NA	NA	3	3	1	1	NA	NA	NA	1	NA	NA	NA	1	NA	NA	NA	NA	NA	NA	NA	NA	NA	NA		NA	7.33	46.1	33.6	17.4	9.89	172	0.37	NA	19.77	334	NA	NA	NA	NA	NA	0	1
P379	1	42	0	NA	NA	3	0	0	NA	NA	NA	NA	1	NA	NA	NA	1	NA	NA	NA	NA	NA	NA	NA	NA	NA	NA		NA	7.42	137	36	23	12.21	177	0.41	NA	17.36	NA	NA	NA	NA	NA	NA	NA	NA
P383	1	81	1	NA	NA	NA	3	0	0	NA	NA	NA	1	NA	NA	NA	1	NA	NA	NA	NA	NA	NA	NA	NA	NA	NA		NA	7.23	93	57	23	16	195	0.15	NA	13	24	NA	NA	NA	NA	NA	0	1
P386	1	67	0	NA	NA	0	7	1	1	NA	NA	NA	1	NA	NA	NA	1	NA	NA	NA	NA	NA	NA	NA	NA	NA	NA		NA	7.22	66	50	20	17.76	219	0.74	NA	10.61	44.48	NA	NA	NA	NA	NA	0	1
P387	1	80	1	NA	NA	0	3	1	0	NA	NA	NA	1	NA	NA	NA	1	NA	NA	NA	NA	NA	NA	NA	NA	NA	NA		NA	7.43	176	37.6	25.3	6.66	81	0.3	NA	NA	NA	NA	NA	NA	NA	NA	0	0
P388	1	89	0	NA	NA	2	4	0	0	NA	NA	NA	1	NA	NA	NA	1	NA	NA	NA	NA	NA	NA	NA	NA	NA	NA		NA	7.49	62.3	31.9	24.1	5.81	192	0.31	NA	10.35	20.22	NA	NA	NA	NA	NA	0	1
P392	1	43	0	NA	NA	NA	2	0	0	0	0	0	0	0	1	NA	1	NA	NA	NA	NA	NA	NA	NA	NA	NA	NA		NA	7.415	186	37.1	23.3	8.35	313	1.33	NA	17.03	NA	NA	NA	NA	NA	NA	NA	NA
P393	1	34	0	NA	NA	NA	4	0	0	0	0	0	0	0	0	NA	NA	NA	NA	NA	NA	NA	NA	NA	NA	NA	NA		NA	7.4	28	39.2	24.3	19.24	284	2.6	NA	NA	NA	NA	NA	NA	NA	NA	NA	NA
P394	1	73	1	NA	NA	NA	3	0	1	0	0	0	0	0	1	NA	1	NA	NA	NA	NA	NA	NA	NA	NA	NA	NA		NA	7.32	98	45.8	22.9	7.1	128	0.68	NA	257.05	NA	NA	NA	NA	NA	NA	NA	NA
P395	1	79	1	NA	NA	NA	7	0	1	1	0	0	0	0	0	NA	1	NA	NA	NA	NA	NA	NA	NA	NA	NA	NA		NA	7.103	289	66.7	20.9	19.03	217	0.33	NA	167.8	NA	NA	NA	NA	NA	NA	NA	NA
P396	1	78	1	NA	NA	NA	5	0	1	0	0	0	0	0	0	NA	1	NA	NA	NA	NA	NA	NA	NA	NA	NA	NA		NA	7.491	184	20.1	14.4	14.14	286	0.82	NA	151.7	NA	NA	NA	NA	NA	NA	NA	NA
P397	1	65	1	NA	NA	NA	1	0	1	0	1	0	0	0	0	NA	1	NA	NA	NA	NA	NA	NA	NA	NA	NA	NA		NA	7.386	62.2	24.2	13.6	9.51	265	0.38	NA	260.67	258.1	NA	NA	NA	NA	NA	NA	NA
P398	1	80	1	NA	NA	NA	2	1	0	0	0	0	0	0	1	NA	1	NA	NA	NA	NA	NA	NA	NA	NA	NA	NA		NA	7.434	98	30	22	7.75	121	0.5	NA	NA	NA	NA	NA	NA	NA	NA	NA	NA
P399	1	55	1	NA	NA	NA	1	1	0	0	1	0	0	0	0	NA	1	NA	NA	NA	NA	NA	NA	NA	NA	NA	NA		NA	7.03	86.8	43.6	11	7.77	181	0.38	NA	NA	190.3	NA	NA	NA	NA	NA	NA	NA
P400	1	75	1	NA	NA	NA	2	1	0	0	1	0	0	0	0	NA	1	NA	NA	NA	NA	NA	NA	NA	NA	NA	NA		NA	7.295	89.1	29.3	13.8	9.55	183	0.36	NA	201.35	NA	NA	NA	NA	NA	NA	NA	NA
P401	1	87	1	NA	NA	NA	6	1	0	0	0	0	0	0	1	NA	1	NA	NA	NA	NA	NA	NA	NA	NA	NA	NA		NA	7.304	65.8	30.6	14.7	7.25	170	0.18	NA	NA	NA	NA	NA	NA	NA	NA	NA	NA
P402	1	84	0	NA	NA	NA	0	1	1	0	0	0	0	0	1	NA	1	NA	NA	NA	NA	NA	NA	NA	NA	NA	NA		NA	7.407	63.3	59.5	16.6	8.21	108	2.46	NA	80.1	NA	NA	NA	NA	NA	NA	NA	NA
P403	1	92	1	NA	NA	NA	0	1	0	1	0	0	0	0	0	NA	1	NA	NA	NA	NA	NA	NA	NA	NA	NA	NA		NA	7.335	51.4	37.9	19.8	14.32	166	0.48	NA	140.53	10.62	NA	NA	62	NA	NA	NA	NA
P404	1	73	1	NA	NA	NA	6	1	1	1	1	0	0	0	0	NA	1	NA	NA	NA	NA	NA	NA	NA	NA	NA	NA		NA	7.32	103	21.6	11	8.34	176	0.44	NA	174.9	NA	NA	NA	NA	NA	NA	NA	NA
P405	1	75	1	NA	NA	NA	1	1	0	1	1	0	0	0	0	NA	1	NA	NA	NA	NA	NA	NA	NA	NA	NA	NA		NA	7.41	60.6	32.2	20.4	6.58	122	0.29	NA	487.29	NA	NA	NA	NA	NA	NA	NA	NA
P406	1	96	0	NA	NA	NA	5	0	0	1	0	0	0	0	0	NA	1	NA	NA	NA	NA	NA	NA	NA	NA	NA	NA		NA	7.402	128	37.1	23.3	10.54	191	0.69	NA	206.52	530.2	NA	NA	NA	NA	NA	NA	NA
P407	1	85	0	NA	NA	NA	2	1	1	0	1	0	0	0	0	NA	1	NA	NA	NA	NA	NA	NA	NA	NA	NA	NA		NA	7.309	184	32.7	17.3	13.9	166	1.47	NA	70.87	NA	NA	NA	NA	NA	NA	NA	NA
P408	1	94	0	NA	NA	NA	2	0	0	1	0	0	0	0	0	NA	1	NA	NA	NA	NA	NA	NA	NA	NA	NA	NA		NA	7.288	135	37.8	17.5	11.08	110	0.73	NA	198.69	638.9	NA	NA	NA	NA	NA	NA	NA
P409	1	66	1	NA	NA	NA	2	0	0	1	0	0	0	1	1	NA	1	NA	NA	NA	NA	NA	NA	NA	NA	NA	NA		NA	7.372	74.5	47.2	26.8	3.07	53	0.28	NA	240.4	5020	NA	NA	NA	NA	NA	NA	NA
P410	1	69	0	NA	NA	NA	2	0	0	1	0	0	0	0	0	NA	1	NA	NA	NA	NA	NA	NA	NA	NA	NA	NA		NA	7.374	177	37.7	21.4	9.48	80	0.68	NA	129.12	2651	NA	NA	NA	NA	NA	NA	NA
P411	1	83	1	NA	NA	NA	0	0	0	0	0	0	0	0	1	NA	1	NA	NA	NA	NA	NA	NA	NA	NA	NA	NA		NA	7.415	172	31.3	19.7	11.25	105	0.49	NA	NA	NA	NA	NA	NA	NA	NA	NA	NA
P412	1	70	1	NA	NA	NA	2	0	0	1	0	0	0	0	0	NA	1	NA	NA	NA	NA	NA	NA	NA	NA	NA	NA		NA	7.165	87.2	95.7	33.1	37.14	161	0.16	NA	NA	680.2	NA	NA	NA	NA	NA	NA	NA
P413	1	88	1	20.8	0	NA	0	0	1	0	0	0	0	0	0	NA	1	1	1	NA	NA	NA	NA	NA	NA	NA	NA		NA	7.443	96.3	30.7	20.6	7.6	219	0.55	0.34	14.75	NA	NA	NA	NA	204	13	NA	NA
P414	1	75	1	19.7	0	NA	7	1	1	0	1	0	0	0	1	NA	1	1	1	NA	1	NA	NA	NA	NA	NA	NA		NA	7.39	69	36.9	22.3	10.15	58	9.66	2.18	130.1	278.4	NA	2070	NA	265.6	17.93	NA	NA
P415	1	85	1	22	0	NA	2	0	0	0	0	0	0	0	0	NA	NA	1	1	NA	NA	NA	NA	NA	NA	NA	NA		NA	7.462	84.4	33	23.3	11.34	158	0.31	0.202	131.55	194.4	NA	NA	NA	63.4	8.22	NA	NA
P416	1	63	1	23.9	1	NA	14	1	1	0	1	0	0	0	0	NA	1	1	1	1	NA	1	NA	NA	NA	NA	NA	1	NA	7.353	54.3	37.6	20.4	11.59	140	0.72	18.48	100.72	119.1	NA	NA	NA	1206.1	23.42	NA	NA
P417	1	73	1	22.5	1	3	5	0	1	0	0	0	0	0	0	NA	1	1	0	1	0	0	0	0	0	0	0	0	0	7.336	115	47.9	24.9	12.72	85	0.84	101	158.08	27.24	NA	NA	NA	875.6	41.89	NA	NA
P418	1	73	1	22.5	0	NA	6	1	0	0	1	0	0	0	0	NA	1	1	0	1	1	0	0	1	0	0	0	0	1	7.289	260	17.9	10.4	16.6	234	0.14	1.88	46.87	NA	NA	NA	NA	381.8	41.88	NA	NA
P419	1	83	0	23.87	0	NA	7	0	0	0	0	0	0	0	0	NA	NA	1	1	0	0	0	0	0	0	0	0	否	0	7.466	81.2	29.4	20.9	14.18	83	1.35	0.198	33.35	48.76	NA	NA	NA	137.9	24.29	NA	NA
P420	1	80	1	NA	0	NA	1	0	1	0	1	0	0	0	1	NA	1	1	1	0	1	0	0	0	0	NA	0	0	NA	7.384	68	32	18.7	0.84	151	0.2	24.74	106.33	13882.6	NA	NA	50	236	12.99	NA	NA
P421	1	73	1	NA	0	NA	6	0	0	1	0	0	0	0	0	NA	1	1	1	NA	0	1	0	0	NA	NA	1	0	NA	7.362	85.2	45	24.9	13.5	367	1.42	0.111	152.82	NA	NA	NA	NA	52	3.97	NA	NA
P422	1	60	1	NA	1	NA	0	0	1	0	0	1	0	0	0	NA	1	1	1	1	1	1	NA	NA	NA	NA	NA		NA	7.279	25.1	70	14.4	15.72	183	0.17	12.12	NA	NA	NA	NA	NA	728	41.97	NA	NA
P423	1	73	0	NA	0	NA	15	1	1	0	1	0	0	0	0	NA	1	0	NA	0	NA	NA	NA	NA	NA	NA	NA	0	NA	NA	NA	NA	NA	6.35	125	0.55	NA	37.52	NA	NA	NA	57	156	11.66	NA	NA
P424	1	69	1	NA	0	NA	1	0	1	0	0	0	0	0	0	NA	1	0	1	1	NA	1	NA	NA	NA	NA	0		NA	7.176	29.3	30.7	10.9	2.57	126	0.23	1.17	93.09	NA	NA	NA	NA	641	34.13	NA	NA
P425	1	50	0	NA	0	NA	0	0	0	0	0	0	0	0	0	1	1	0	1	NA	0	NA	NA	NA	NA	NA	1	0	NA	7.075	240	32.2	9.4	5.86	108	0.68	2.42	48.56	NA	NA	NA	NA	89	12.85	NA	NA
P426	1	83	1	NA	0	NA	0	0	0	0	0	0	0	0	1	1	1	0	0	1	NA	NA	NA	NA	NA	NA	NA		NA	7.539	169	31.5	26.9	12.65	122	109	0.09	NA	NA	NA	NA	NA	41	7.05	NA	NA
P427	1	31	0	34.8	0	NA	1	0	0	0	0	0	0	0	0	NA	NA	0	NA	NA	NA	NA	NA	NA	NA	NA	NA		NA	7.481	147	29.2	21.8	16.6	49	0.82	62	NA	NA	NA	NA	NA	430	19.96	NA	NA
P428	1	64	1	NA	1	NA	1	0	1	0	1	0	0	0	0	NA	1	0	1	1	1	1	NA	NA	NA	NA	NA	0	NA	7.31	50	25.3	12.4	10.68	332	0.25	0.886	171.22	NA	NA	NA	NA	258	16.24	NA	NA
P429	1	64	1	NA	0	NA	0	0	0	0	0	0	0	0	1	NA	1	0	1	NA	1	NA	NA	NA	NA	NA	NA		NA	NA	NA	NA	NA	9.61	181	1.05	NA	NA	NA	NA	NA	NA	85	4.69	NA	NA
P430	1	95	1	NA	0	NA	17	0	1	0	0	0	0	0	0	NA	1	0	NA	1	1	0	NA	NA	NA	NA	NA		NA	7.322	51.9	44.8	22.5	13.45	311	0.39	11.05	220	NA	NA	NA	NA	197	20.78	NA	NA
P431	1	82	1	NA	0	NA	0	0	1	0	0	0	0	0	0	NA	1	1	1	NA	1	NA	0	0	NA	NA	NA		NA	7.416	57.7	34.1	21.5	21.77	194	1.28	2.59	250	NA	NA	NA	NA	170	15.65	NA	NA
P432	1	92	0	NA	0	NA	0	0	1	0	0	0	0	1	0	NA	1	1	1	1	0	NA	NA	NA	NA	NA	NA	0	NA	7.475	56.3	31.1	22.7	7.8	214	0.37	0.204	NA	NA	NA	NA	NA	79	6.84	NA	NA
P433	1	77	1	NA	0	NA	NA	0	1	0	1	0	0	0	1	NA	1	0	1	1	1	0	NA	NA	NA	NA	NA		NA	7.518	269	39.1	31.8	7.5	141	0.97	2.83	NA	NA	NA	NA	NA	522	15.15	NA	NA
P434	1	33	0	NA	NA	NA	15	0	0	NA	NA	NA	NA	NA	NA	NA	NA	NA	NA	NA	NA	NA	NA	NA	NA	NA	NA		NA	7.405	173	28	17.6	18.18	372	0.65	NA	NA	NA	NA	NA	NA	NA	NA	NA	NA
P435	1	39	0	NA	NA	NA	7	0	0	NA	NA	NA	0	NA	NA	NA	NA	NA	NA	NA	NA	NA	NA	NA	NA	NA	NA		NA	7.497	206	38	29.5	15.68	432	0.98	NA	NA	NA	NA	NA	NA	NA	NA	NA	NA
P436	1	19	0	NA	NA	NA	7	0	0	NA	NA	NA	0	NA	NA	NA	NA	NA	NA	NA	NA	NA	NA	NA	NA	NA	NA		NA	NA	NA	NA	NA	NA	NA	NA	NA	NA	NA	NA	NA	NA	NA	NA	NA	NA
P437	1	35	0	NA	NA	NA	7	0	0	NA	NA	NA	0	NA	NA	NA	NA	NA	NA	NA	NA	NA	NA	NA	NA	NA	NA		NA	7.397	26	27.5	17	NA	NA	NA	NA	NA	NA	NA	NA	NA	NA	NA	NA	NA
P438	1	58	1	NA	NA	NA	32	0	0	NA	NA	NA	NA	NA	NA	NA	NA	NA	NA	NA	NA	NA	NA	NA	NA	NA	NA		NA	7.299	129	64.4	31.6	7.48	225	0.67	NA	NA	NA	NA	NA	NA	NA	NA	NA	NA
P439	1	68	1	NA	NA	NA	22	1	1	NA	NA	NA	0	NA	NA	NA	1	NA	NA	NA	NA	NA	NA	NA	NA	NA	NA		NA	NA	NA	NA	NA	NA	NA	NA	NA	NA	NA	NA	NA	NA	NA	NA	NA	NA
P440	1	84	1	NA	NA	NA	8	1	1	NA	NA	NA	NA	NA	NA	NA	1	NA	NA	NA	NA	NA	NA	NA	NA	NA	NA		NA	7.436	64	34.5	23.2	10.02	175	0.73	NA	NA	NA	NA	NA	NA	NA	NA	NA	NA
P441	1	61	1	NA	NA	NA	6	1	1	NA	NA	NA	NA	NA	NA	NA	1	NA	NA	NA	NA	NA	NA	NA	NA	NA	NA		NA	7.439	66	40.2	27.2	12.79	175	1.23	NA	NA	NA	NA	NA	NA	NA	NA	NA	NA
P442	1	64	1	NA	NA	NA	27	1	1	NA	NA	NA	0	NA	NA	NA	1	NA	NA	NA	NA	NA	NA	NA	NA	NA	NA		NA	7.452	79	24.1	11.8	20.77	218	1.53	NA	NA	NA	NA	NA	NA	NA	NA	NA	NA
P443	1	85	1	NA	NA	NA	9	0	0	NA	NA	NA	0	NA	NA	NA	NA	NA	NA	NA	NA	NA	NA	NA	NA	NA	NA		NA	7.491	175	40.4	30.7	NA	NA	NA	NA	NA	NA	NA	NA	NA	NA	NA	NA	NA
P444	1	82	1	NA	NA	NA	14	1	1	NA	NA	NA	0	NA	NA	NA	1	NA	NA	NA	NA	NA	NA	NA	NA	NA	NA		NA	7.564	83	32.5	29.3	8.16	314	1.55	NA	NA	NA	NA	NA	NA	NA	NA	NA	NA
P445	1	52	0	NA	NA	NA	2	0	0	NA	NA	NA	NA	NA	NA	NA	NA	NA	NA	NA	NA	NA	NA	NA	NA	NA	NA		NA	7.528	146	36.3	30.2	19.43	116	0.78	NA	NA	NA	NA	NA	NA	NA	NA	NA	NA
P446	1	28	0	NA	NA	NA	NA	0	0	NA	NA	NA	0	NA	NA	NA	NA	NA	NA	NA	NA	NA	NA	NA	NA	NA	NA		NA	7.458	90	36	25.5	NA	NA	NA	NA	NA	NA	NA	NA	NA	NA	NA	NA	NA
P447	1	29	0	NA	NA	NA	0	0	0	NA	NA	NA	0	NA	NA	NA	NA	NA	NA	NA	NA	NA	NA	NA	NA	NA	NA		NA	7.41	86.1	30.2	11.9	7.1	85	0.69	NA	NA	NA	NA	NA	NA	NA	NA	NA	NA
P448	1	34	0	NA	NA	NA	1	1	0	NA	NA	NA	0	NA	NA	NA	1	NA	NA	NA	NA	NA	NA	NA	NA	NA	NA		NA	7.379	61	31.6	18.6	14.54	53	1.08	NA	NA	NA	NA	NA	NA	NA	NA	NA	NA
P449	1	48	1	NA	NA	NA	0	1	1	NA	NA	NA	0	NA	NA	NA	1	NA	NA	NA	NA	NA	NA	NA	NA	NA	NA		NA	7.234	120	34.9	14.2	11.84	183	0.14	NA	NA	NA	NA	NA	NA	NA	NA	NA	NA
P450	1	69	1	NA	NA	NA	0	1	1	NA	NA	NA	1	NA	NA	NA	1	NA	NA	NA	NA	NA	NA	NA	NA	NA	NA		NA	7.4	78	32.8	20.3	10.41	83	1.22	NA	NA	4011.21	NA	NA	NA	NA	NA	NA	NA
P451	1	68	1	NA	NA	NA	0	0	1	NA	NA	NA	0	NA	NA	NA	1	NA	NA	NA	NA	NA	NA	NA	NA	NA	NA		NA	7.23	78.2	20.9	8.4	18.85	97	1.98	NA	46.96	NA	NA	NA	NA	NA	NA	NA	NA
P452	1	28	0	NA	NA	NA	0	0	0	NA	NA	NA	0	NA	NA	NA	NA	NA	NA	NA	NA	NA	NA	NA	NA	NA	NA		NA	7.317	160	22.9	11.7	5.51	163	0.54	NA	NA	NA	NA	NA	24	NA	NA	NA	NA
P453	1	81	1	NA	NA	NA	0	1	1	NA	NA	NA	0	NA	NA	NA	1	NA	NA	NA	NA	NA	NA	NA	NA	NA	NA		NA	7.38	50.6	36.4	21.2	4.92	157	0.87	NA	NA	NA	NA	NA	NA	NA	NA	NA	NA
P454	1	40	0	NA	NA	NA	4	0	0	NA	NA	NA	0	NA	NA	NA	NA	NA	NA	NA	NA	NA	NA	NA	NA	NA	NA		NA	7.455	137	33.1	23.3	7.52	127	1.3	NA	NA	NA	NA	NA	NA	NA	NA	NA	NA
P455	1	83	1	NA	NA	NA	0	0	1	NA	NA	NA	0	NA	NA	NA	1	NA	NA	NA	NA	NA	NA	NA	NA	NA	NA		NA	7.54	58.6	36.8	31.8	21.02	410	0.31	NA	180.38	NA	NA	NA	NA	NA	NA	NA	NA
P456	1	30	0	NA	NA	NA	0	0	0	NA	NA	NA	0	NA	NA	NA	NA	NA	NA	NA	NA	NA	NA	NA	NA	NA	NA		NA	7.332	44	32.4	17.1	10.62	22	0.48	NA	NA	NA	NA	NA	NA	NA	NA	NA	NA
P457	1	88	1	NA	NA	NA	0	1	1	NA	NA	NA	0	NA	NA	NA	1	NA	NA	NA	NA	NA	NA	NA	NA	NA	NA		NA	6.837	46	45.5	7.7	15.47	201	2.11	NA	NA	1036.01	NA	NA	NA	NA	NA	NA	NA
P458	1	79	0	NA	NA	NA	2	0	0	NA	NA	NA	0	NA	NA	NA	NA	NA	NA	NA	NA	NA	NA	NA	NA	NA	NA		NA	7.424	77	44.6	29.2	6.96	187	1.24	NA	NA	56.727	NA	NA	NA	NA	NA	NA	NA
P459	1	22	1	NA	NA	NA	0	1	0	NA	NA	NA	0	NA	NA	NA	1	NA	NA	NA	NA	NA	NA	NA	NA	NA	NA		NA	6.954	202	10.7	2.2	19.23	100	0.88	NA	NA	NA	NA	NA	NA	NA	NA	NA	NA
P460	1	37	0	NA	NA	NA	4	0	0	NA	NA	NA	0	NA	NA	NA	NA	NA	NA	NA	NA	NA	NA	NA	NA	NA	NA		NA	7.415	68.6	31.3	19.7	10.76	272	1.57	NA	77.75	NA	NA	NA	NA	NA	NA	NA	NA
P461	1	68	1	NA	NA	NA	8	0	1	NA	NA	NA	0	NA	NA	NA	1	NA	NA	NA	NA	NA	NA	NA	NA	NA	NA		NA	NA	NA	NA	NA	NA	NA	NA	NA	NA	NA	NA	NA	NA	NA	NA	NA	NA
P462	1	23	0	NA	NA	NA	1	0	0	NA	NA	NA	0	NA	NA	NA	NA	NA	NA	NA	NA	NA	NA	NA	NA	NA	NA		NA	7.338	138	39.3	20.5	13.8	209	1.29	NA	121.66	NA	NA	NA	NA	NA	NA	NA	NA
P463	1	88	0	NA	NA	NA	0	0	1	NA	NA	NA	0	NA	NA	NA	1	NA	NA	NA	NA	NA	NA	NA	NA	NA	NA		NA	7.467	65.8	35.3	25.2	8.51	204	0.49	NA	114.73	NA	NA	NA	NA	NA	NA	NA	NA
P464	1	61	1	NA	NA	NA	0	0	1	NA	NA	NA	0	NA	NA	NA	1	NA	NA	NA	NA	NA	NA	NA	NA	NA	NA		NA	7.446	108	23.3	15.8	7.67	38	1.56	NA	35.32	NA	NA	NA	NA	NA	NA	NA	NA
P465	1	78	0	NA	NA	NA	0	1	1	NA	NA	NA	0	NA	NA	NA	1	NA	NA	NA	NA	NA	NA	NA	NA	NA	NA		NA	7.296	48.2	42.9	20.3	16.95	262	0.76	NA	NA	NA	NA	NA	NA	NA	NA	NA	NA
P466	1	56	1	NA	NA	NA	NA	0	1	NA	NA	NA	0	NA	NA	NA	1	NA	NA	NA	NA	NA	NA	NA	NA	NA	NA		NA	NA	NA	NA	NA	NA	NA	NA	NA	NA	NA	NA	NA	NA	NA	NA	NA	NA
P474	1	40	0	NA	NA	3	3	1	0	NA	NA	NA	NA	NA	NA	NA	1	NA	NA	NA	NA	NA	NA	NA	NA	NA	NA		NA	7.08	37.2	3.51	10.3	17.05	386	3.14	NA	53.83	NA	NA	NA	NA	NA	NA	NA	NA
P475	1	41	1	NA	NA	3	2	0	0	NA	NA	NA	NA	NA	NA	NA	NA	NA	NA	NA	NA	NA	NA	NA	NA	NA	NA		NA	7.434	29.6	5.07	25.4	2.6	107	0.42	NA	4.75	NA	NA	NA	NA	NA	NA	NA	NA
P476	1	80	1	NA	NA	0	3	0	1	NA	NA	NA	NA	NA	NA	NA	1	NA	NA	NA	NA	NA	NA	NA	NA	NA	NA		NA	6.953	7.14	11.4	13.5	30.69	62	8.29	NA	158.4	NA	NA	NA	NA	NA	NA	NA	NA
P480	1	85	0	NA	NA	0	1	1	1	NA	NA	NA	NA	NA	NA	NA	1	NA	NA	NA	NA	NA	NA	NA	NA	NA	NA		NA	7.465	28.3	5.01	27.3	13.87	110	1.25	NA	189.39	NA	NA	NA	NA	NA	NA	NA	NA
P481	1	86	1	NA	NA	0	3	0	0	NA	NA	NA	NA	NA	NA	NA	NA	NA	NA	NA	NA	NA	NA	NA	NA	NA	NA		NA	7.346	6.93	5.14	20.7	5.36	103	0.31	NA	209.67	NA	NA	NA	NA	NA	NA	NA	NA
P482	1	84	1	NA	NA	0	2	0	1	NA	NA	NA	NA	NA	NA	NA	1	NA	NA	NA	NA	NA	NA	NA	NA	NA	NA		NA	7.339	13.3	4.62	18.9	9.47	154	0.91	NA	117.3	NA	NA	NA	NA	NA	NA	NA	NA
P483	1	96	1	NA	NA	0	9	1	0	NA	NA	NA	NA	NA	NA	NA	1	NA	NA	NA	NA	NA	NA	NA	NA	NA	NA		NA	7.003	14.3	9.26	13.9	13.51	209	0.77	NA	237.71	NA	NA	NA	NA	NA	NA	NA	NA
P484	1	87	0	NA	NA	0	1	0	1	NA	NA	NA	NA	NA	NA	NA	1	NA	NA	NA	NA	NA	NA	NA	NA	NA	NA		NA	7.445	7.57	4.22	23.8	14.54	102	0.99	NA	99.1	NA	NA	NA	NA	NA	NA	NA	NA
P485	1	67	1	NA	NA	2	5	1	0	NA	NA	NA	NA	NA	NA	NA	1	NA	NA	NA	NA	NA	NA	NA	NA	NA	NA		NA	7.359	13.2	5.41	22.3	15.87	168	0.28	NA	157.83	NA	NA	NA	NA	NA	NA	NA	NA
P486	1	75	0	NA	NA	0	1	0	0	NA	NA	NA	NA	NA	NA	NA	NA	NA	NA	NA	NA	NA	NA	NA	NA	NA	NA		NA	7.388	36	6.28	26.8	17.76	107	0.74	NA	93.5	NA	NA	NA	NA	NA	NA	NA	NA
P487	1	83	0	NA	NA	0	12	0	0	NA	NA	NA	NA	NA	NA	NA	NA	NA	NA	NA	NA	NA	NA	NA	NA	NA	NA		NA	7.259	12.7	5.9	18.8	12.05	31	0.59	NA	NA	NA	NA	NA	NA	NA	NA	NA	NA
P488	1	85	1	NA	NA	0	16	1	1	NA	NA	NA	NA	NA	NA	NA	1	NA	NA	NA	NA	NA	NA	NA	NA	NA	NA		NA	7.393	6.04	4.7	21.6	14.03	145	0.62	NA	197.56	NA	NA	NA	NA	NA	NA	NA	NA
P489	1	69	1	NA	NA	0	1	0	0	NA	NA	NA	NA	NA	NA	NA	NA	NA	NA	NA	NA	NA	NA	NA	NA	NA	NA		NA	7.416	7.9	4.98	23.9	12.67	204	0.48	NA	98.22	NA	NA	NA	NA	NA	NA	NA	NA
P490	1	78	1	NA	NA	0	14	0	1	NA	NA	NA	NA	NA	NA	NA	1	NA	NA	NA	NA	NA	NA	NA	NA	NA	NA		NA	7.164	9.16	6.28	29.7	18.47	35.1	0.06	NA	25.99	NA	NA	NA	NA	NA	NA	NA	NA
P491	1	48	1	NA	NA	0	0	0	0	NA	NA	NA	NA	NA	NA	NA	NA	NA	NA	NA	NA	NA	NA	NA	NA	NA	NA		NA	7.334	11.2	5.06	20.3	16.52	42	0.62	NA	66.88	NA	NA	NA	NA	NA	NA	NA	NA
P493	1	57	0	21.5	0	3	1	0	0	0	0	0	0	1	0	NA	1	1	1	1	0	0	0	0	0	0	0	0	0	7.486	187.5	29.18	23.8	15.87	97	0.43	1.63	52.4	NA	NA	NA	NA	0.56	3.47	NA	NA
P494	1	89	1	17.6	0	0	4	0	0	0	0	0	0	0	0	NA	NA	1	1	1	0	0	0	0	0	0	0	0	0	7.407	69.8	28.13	20.7	12.3	81	0.77	19.69	208.8	NA	NA	NA	NA	1.43	16.38	NA	NA
P495	1	82	1	18.4	0	0	1	0	0	0	0	0	0	0	0	NA	NA	1	0	0	0	0	0	0	0	0	0	0	0	7.268	147.75	38.02	17.6	11.04	127	0.84	22.95	51.8	NA	NA	NA	NA	3.55	13.94	NA	NA
P496	1	81	1	20.8	0	0	3	0	1	0	0	0	0	1	0	NA	1	1	0	0	0	0	0	0	0	0	0	0	0	7.474	69	40.13	29.1	5.77	144	0.53	0.3	133.01	NA	NA	NA	NA	0.97	7.98	NA	NA
P497	1	57	1	22	0	2	1	1	1	0	0	0	0	0	0	NA	1	0	0	1	0	0	0	0	0	0	0	1	0	7.035	186.98	17.78	7.3	15.72	287	0.27	5.04	228.66	NA	NA	NA	NA	9.28	35.05	NA	NA
P498	1	66	0	33.3	0	2	4	1	1	0	0	0	0	0	0	NA	1	1	1	1	1	0	0	0	1	0	0	1	0	7.434	47.03	30.15	22.5	11.33	222	0.69	0.21	86.8	NA	NA	NA	NA	0.87	6.85	NA	NA
P499	1	66	1	28.3	0	0	2	1	1	0	1	0	0	0	1	NA	1	NA	1	1	1	0	0	0	0	0	0	0	0	7.496	226.05	28.43	24.6	16.88	421	0.19	12.54	180.91	NA	NA	NA	NA	3.29	7.93	NA	NA
P500	1	72	0	31.3	0	0	1	1	1	0	0	0	0	0	0	NA	1	0	1	1	1	1	0	0	0	0	1	0	0	7.349	80.55	39.23	22.1	15.86	161	2.18	12.07	202.59	NA	NA	NA	NA	2.87	15.9	NA	NA
P501	1	67	0	20.1	0	2	30	1	1	0	0	0	0	0	0	NA	1	0	0	0	0	0	0	0	0	0	0	0	0	7.35	176.5	40.95	22	1.39	163	0.4	0.63	26.84	NA	NA	NA	NA	0.72	12.4	NA	NA
P502	1	58	1	21.5	0	2	2	1	1	0	1	0	0	0	0	NA	1	0	0	1	0	1	0	0	0	0	0	0	0	7.449	63.23	35.78	25.2	11.82	212	2.66	77.15	273.4	NA	NA	NA	NA	8.7	20.05	NA	NA
P503	1	86	0	14.6	0	0	3	0	1	0	1	0	0	0	1	NA	1	1	1	1	0	0	0	0	0	0	0	0	0	7.317	8.38	3.95	16.6	13.35	246	0.18	11.66	245.38	NA	NA	NA	NA	3.02	27.09	NA	NA
P504	1	52	0	NA	NA	NA	15	0	0	0	0	0	0	1	0	NA	1	NA	NA	NA	NA	NA	NA	NA	NA	NA	NA		NA	7.53	76	25	20.9	7.06	72	0.5	NA	13	228.3	NA	NA	NA	NA	NA	NA	NA
P505	1	66	1	NA	NA	NA	15	0	1	0	0	0	0	0	1	NA	1	NA	NA	NA	NA	NA	NA	NA	NA	NA	NA		NA	7.51	80	33	26.3	NA	NA	NA	NA	17	420.6	NA	NA	NA	NA	NA	NA	NA
P506	1	80	0	NA	NA	3	12	1	1	0	0	0	0	0	0	NA	1	NA	NA	NA	NA	NA	NA	NA	NA	NA	NA		NA	7.41	102	34	21.6	NA	NA	NA	NA	14	53.9	NA	NA	NA	NA	NA	NA	NA
P507	1	77	1	NA	NA	0	8	0	0	1	0	0	0	0	1	NA	1	NA	NA	NA	NA	NA	NA	NA	NA	NA	NA		NA	7.47	117	37	26.9	NA	NA	NA	NA	12	39.3	NA	NA	NA	NA	NA	NA	NA
P508	1	89	1	NA	NA	0	8	0	0	1	0	0	0	NA	0	NA	1	NA	NA	NA	NA	NA	NA	NA	NA	NA	NA		NA	7.52	96	30	26.7	NA	NA	NA	NA	84	78.3	NA	NA	NA	NA	NA	NA	NA
P509	1	72	1	22.15	1	2	11	0	0	1	0	0	0	0	0	NA	1	1	1	1	1	1	1	1	0	0	0	0	0	7.46	56	32	22.8	14.1	438	1.12	0.542	10.4	37.2	NA	NA	25	105	9.9	NA	NA
P510	1	88	1	20.76	1	0	6	1	1	1	0	0	0	0	0	NA	1	1	1	0	1	0	0	0	0	1	0	0	0	7.47	69	34	24.7	4.28	251	0.57	0.11	28.6	11.8	NA	NA	NA	74	5.69	NA	NA
P511	1	57	1	21.97	1	NA	18	0	0	0	0	0	0	1	0	1	1	0	0	0	1	0	0	0	0	0	0	0	0	NA	NA	NA	NA	20.91	247	0.83	92	192	367	NA	NA	30	179	17.37	NA	NA
P512	0	94	0	NA	0	0	5	0	1	0	0	0	0	0	0	0	1	0	1	0	0	0	0	0	0	0	0	0	0	7.442	60.2	56.8	36.3	21.59	223	0.95	13.2	171.34	NA	NA	NA	NA	47.1	NA	NA	NA
P513	1	94	1	17.6	0	0	6	0	1	1	1	1	0	0	0	0	1	0	0	0	0	1	0	0	0	0	0	0	0	7.318	56.1	14.9	12.9	8.64	141	0.73	5.79	150.09	NA	NA	NA	NA	780.3	NA	NA	NA
P514	1	88	1	NA	1	0	7	0	0	1	0	0	0	0	0	1	1	0	1	1	1	0	0	0	0	0	0	0	0	7.346	179	41.1	22	5.03	224	0.55	0.334	71.75	NA	NA	NA	NA	142.5	NA	0	0
P515	0	88	0	NA	0	0	1	0	0	0	0	0	0	0	1	1	1	1	0	0	0	0	0	0	0	0	0	0	0	NA	NA	NA	NA	6.55	142	1.13	NA	10.35	NA	NA	NA	NA	38.7	NA	NA	NA
P516	0	94	1	NA	1	0	2	0	1	0	0	0	0	0	0	1	1	0	1	0	0	0	0	0	0	0	0	0	0	7.276	22.47	3.15	10.7	5.05	121	0.78	0.345	31.53	NA	NA	NA	NA	373.2	NA	0	0
P517	0	88	0	28.1	0	0	1	0	1	0	0	0	0	0	0	0	1	1	1	0	0	0	0	0	1	0	0	0	0	7.434	80.1	36.9	25	3.93	162	0.9	NA	15	NA	NA	NA	NA	89.1	NA	NA	NA
P518	1	88	1	17.6	1	0	3	0	0	0	0	0	0	0	0	0	0	1	1	0	0	0	1	0	0	0	0	0	0	7.449	8.04	3.73	21.2	4.65	165	1.25	5.89	53.57	NA	NA	NA	NA	127.4	NA	0	0
P519	1	93	0	23.7	0	1	11	0	1	0	0	0	0	0	1	0	1	0	0	0	0	0	0	0	0	0	0	0	0	7.364	73.1	31.3	19	10.08	312	0.47	NA	196.47	NA	NA	NA	NA	NA	NA	1	1
P520	1	87	1	19.6	1	0	30	0	0	0	0	0	0	0	0	0	0	1	1	1	1	0	0	0	0	0	0	0	0	NA	NA	NA	NA	6.09	165	0.61	0.568	127.13	NA	NA	NA	NA	80	NA	0	1
P523	0	56	0	22.21	0	3	21	0	0	0	0	0	0	0	0	1	1	0	1	0	0	0	0	0	0	0	0	0	0	NA	NA	NA	NA	NA	NA	NA	NA	NA	NA	NA	NA	NA	NA	NA	NA	NA
P524	0	68	1	19.49	1	3	18	0	0	0	0	0	0	0	0	0	0	0	1	1	1	0	0	0	0	0	0	0	0	NA	NA	NA	NA	NA	NA	NA	NA	NA	NA	NA	NA	NA	NA	NA	NA	NA
P525	1	5	1	13.22	0	2	6	0	0	0	0	0	0	0	0	0	0	1	0	0	0	0	0	0	0	0	0	0	0	NA	NA	NA	NA	6.9	257	5.1	0.43	0.06	0.72	72.85	NA	NA	45.8	2.7	NA	NA
P526	1	1	1	15.22	0	0	1	0	0	0	0	0	0	0	0	0	0	1	0	0	0	0	0	0	0	0	0	0	0	NA	NA	NA	NA	7.12	210	1.65	0.71	0.47	NA	NA	NA	NA	50.3	5.1	NA	NA
P527	0	24	1	NA	0	2	21	0	0	0	0	0	0	0	0	1	1	1	1	0	0	0	0	0	0	0	0	0	0	7.388	106.8	36.1	21.3	6.86	415	0.5	0.01	NA	13.3	42.42	768	45	67.7	5.6	NA	NA
P528	0	66	1	NA	1	0	15	0	0	0	0	0	0	0	0	0	0	1	1	1	1	0	0	0	0	0	0	0	0	7.376	90.9	35.4	20.2	8.48	454	1.7	0.02	27.22	16.96	729.43	NA	83	92.7	5.5	NA	NA
P529	0	89	1	26.42	0	0	14	0	0	0	0	0	0	0	0	0	0	1	1	1	1	0	0	0	0	0	0	0	0	7.358	145.7	39.9	22.1	12	604	0.8	0.31	52.13	137.13	3132	568	95	79.6	6.6	0	1
P530	0	71	1	NA	0	3	7	0	0	0	0	0	0	0	0	0	0	1	1	1	1	0	0	0	0	0	0	0	0	NA	NA	NA	NA	NA	NA	NA	NA	NA	2.26	64.84	NA	32	NA	NA	1	1
P532	0	98	1	18.14	0	0	2	0	0	1	0	0	0	0	0	0	1	1	1	0	0	0	0	0	0	0	0	0	0	7.137	117.2	75.2	19.7	7.35	266	0.84	0.19	NA	NA	NA	NA	34	111.2	8.4	NA	NA
P534	1	67	0	28.4	0	2	3	0	1	1	0	0	0	1	0	0	1	0	1	1	1	1	0	0	0	0	0	0	0	7.41	60.6	49.1	30.6	15.51	345	2.5	0.45	NA	NA	NA	NA	NA	65.7	8.2	NA	NA
P535	0	66	1	18.56	1	3	12	0	0	1	0	0	0	0	0	0	1	1	1	0	0	0	0	0	0	0	0	0	0	NA	NA	NA	NA	NA	NA	NA	NA	NA	NA	NA	NA	39	61.6	3.3	NA	NA
P536	1	76	0	28.89	0	2	8	0	1	0	0	0	0	0	0	0	1	1	1	1	1	0	0	0	0	0	0	0	0	7.366	53.9	48.9	25.9	3.81	220	0.93	0.02	NA	NA	NA	NA	39	80.3	6.6	NA	NA
P537	0	63	0	29.38	0	2	7	1	1	0	0	1	0	0	0	0	1	1	1	1	1	0	0	0	1	0	0	0	0	7.487	82.2	36.2	27.1	5.11	202	1.7	0.2	NA	151.12	NA	583	94	86.1	2.9	NA	1
P538	0	70	0	30.8	0	2	6	0	1	0	0	0	0	0	0	0	1	0	1	1	1	0	0	0	0	0	0	0	0	7.327	77	42.9	21.5	6.13	251	1.27	0.01	NA	10.32	29.6	NA	44	72.7	5.1	NA	NA
P539	0	78	0	26.67	0	3	9	1	0	1	0	0	0	0	1	0	1	0	1	1	1	1	0	0	0	0	0	0	0	7.402	85.6	36.2	22.2	4.74	237	1.3	0.03	7.83	18.73	185.08	1062	25	73.1	4.7	NA	NA
P540	0	91	0	19.2	0	0	0	0	1	0	0	0	0	0	0	1	1	1	1	0	0	0	0	0	0	0	0	0	0	NA	NA	NA	NA	7.75	135	1.12	0.242	12	356	NA	NA	NA	79.3	NA	0	0
P542	0	91	0	16.6	0	0	0	0	1	1	0	0	0	1	0	1	1	0	1	1	1	1	0	0	0	0	0	0	0	NA	NA	NA	NA	5.68	189	1.31	0.083	19	NA	NA	NA	3.7	89.2	NA	0	0
P543	1	64	0	NA	0	2	4	0	1	0	0	0	0	0	0	0	1	1	1	0	0	0	0	0	0	0	0	0	0	7.362	90.2	45.1	24.9	3.13	272	1.5	0.04	NA	6.95	38.53	NA	2	84.7	7.1	NA	NA
P546	0	54	0	21.56	0	3	10	0	1	1	0	0	0	0	0	0	1	1	1	0	0	1	0	0	0	0	0	0	0	7.447	127.4	39.6	27.3	7.04	414	2.93	0.03	NA	7.04	19.88	NA	NA	75.9	7.6	0	1
P547	0	65	1	22.65	0	0	10	1	1	1	0	1	0	0	0	0	1	1	1	1	1	1	0	0	0	0	0	0	0	7.433	75.9	26.8	17.6	3.52	189	0.49	0.01	1.84	3.06	NA	887	43	73.6	4.4	NA	NA
P548	0	92	1	20.57	0	2	22	1	1	0	0	0	0	0	0	1	1	0	1	0	0	0	0	0	0	0	0	0	0	7.409	135.4	29.2	18.1	5.15	153	0.2	0.05	NA	3.27	11.49	184	9	107.8	9.4	NA	NA
P549	0	69	0	22.86	0	1	9	0	1	0	0	0	0	0	0	0	1	1	1	1	1	0	0	0	0	0	0	0	0	7.4	68.9	33.6	21.9	9.54	46	1.31	NA	NA	17.47	57.38	NA	NA	61.1	4.9	NA	NA
P550	1	47	0	27.01	0	2	31	0	0	1	0	0	0	1	0	0	1	1	1	1	1	0	0	0	0	0	0	0	0	7.353	66.2	49	26.5	8.51	390	1.49	0.02	1.01	41.71	NA	NA	52	78.9	4.2	NA	NA
P551	0	72	1	18.5	1	3	0	0	0	1	0	0	0	0	0	0	1	0	1	1	1	0	0	0	0	0	0	0	0	7.347	142.6	38.3	20.4	6.41	192	1.1	0.01	NA	2.35	351.15	629	NA	87.9	6.3	NA	NA
P552	1	62	0	23.44	0	3	21	1	1	0	0	0	0	0	0	0	1	0	1	1	1	0	0	0	0	0	0	0	0	NA	NA	NA	NA	NA	NA	NA	NA	NA	NA	NA	NA	NA	NA	NA	NA	NA
P553	0	72	0	25.39	0	3	15	0	1	0	0	0	0	0	0	1	1	0	1	1	1	0	0	0	0	0	0	0	0	NA	NA	NA	NA	NA	NA	NA	NA	NA	NA	NA	NA	NA	NA	NA	NA	NA
P554	0	60	0	25.11	0	0	4	0	0	0	0	0	0	0	0	1	1	1	1	0	0	1	0	0	0	0	1	0	0	7.436	137.6	36.9	24.4	9.87	368	1.1	0.17	2.61	NA	NA	1230	92	49.7	5.1	NA	1
P555	0	92	1	20	1	0	8	1	1	1	1	0	0	0	0	0	1	0	0	1	1	0	0	0	0	0	0	0	0	7.421	9.01	5.9	28.1	6.39	129	1.63	0.038	18	NA	NA	NA	NA	123.1	NA	NA	NA
P556	0	93	1	NA	0	0	1	0	1	0	0	0	0	0	1	0	1	1	1	0	0	0	0	0	0	0	0	0	0	NA	NA	NA	NA	2.84	116	0.69	NA	34.15	NA	NA	NA	NA	98.2	NA	0	0
P557	0	56	1	23.53	0	3	17	0	0	0	0	0	0	0	0	0	0	0	1	0	0	0	0	0	0	0	0	0	0	7.384	158.9	44.1	25.8	4.3	321	1.1	0.04	NA	1.04	111.02	NA	6	64.7	4.8	NA	NA
P559	0	92	0	26.4	0	0	8	0	1	0	0	0	0	0	0	0	1	1	1	0	0	0	0	0	0	0	0	0	0	7.36	55.5	41.7	22.7	7.63	269	1.59	0.044	71.25	NA	NA	NA	NA	91.6	NA	0	1
P560	0	64	1	24.22	1	3	0	0	1	1	0	0	0	0	0	1	1	0	1	1	1	0	0	0	0	0	0	0	0	7.348	95.2	46.5	24.9	6.66	125	0.8	0.04	NA	12.68	124.41	NA	17	79.2	5.9	NA	NA
P561	1	92	0	20.1	0	0	0	0	0	0	0	0	0	0	0	0	0	0	0	0	0	0	0	0	0	0	0	0	0	7.435	119	37.5	25.4	6.27	191	0.98	NA	18	NA	NA	NA	NA	74.9	NA	0	0
P562	0	92	1	24.2	0	0	1	0	1	0	0	0	0	0	1	0	1	1	1	1	1	1	0	0	0	0	0	0	0	NA	NA	NA	NA	5.9	233	0.72	NA	14.32	NA	NA	NA	NA	131.6	NA	0	0
P563	0	57	1	NA	0	0	16	0	0	0	0	0	0	0	0	0	0	1	1	0	0	0	0	0	0	0	0	0	1	7.35	110.7	44.7	24	10.03	356	1.3	0.01	89.7	155.9	624.31	NA	NA	83.2	3.1	NA	NA
P564	0	72	0	24.44	0	0	12	0	1	1	0	0	0	0	0	0	1	1	0	0	0	0	0	0	0	0	0	0	0	7.446	96.2	33.1	22.4	7.72	240	2.11	0.02	NA	2.78	NA	1158	8	57.1	7.9	NA	NA
P565	1	65	0	22.22	0	0	6	1	1	0	0	0	0	0	0	0	1	1	1	1	1	0	0	0	0	0	0	0	0	7.375	121.6	40.4	23.1	4.58	134	1.03	6.17	NA	71.62	NA	285	110	824	16.6	NA	NA
P566	0	88	0	NA	0	2	11	1	1	0	0	0	0	0	0	0	1	1	1	0	0	0	0	0	0	0	0	0	0	7.386	78.1	33.6	19.7	8.18	516	0.8	0.13	NA	33.53	63.69	492	118	81.4	5.2	1	1
P567	0	73	0	27.41	0	3	10	1	1	0	0	0	0	0	0	0	1	0	1	1	1	0	0	0	0	0	0	0	0	7.413	105	39.3	24.6	9.39	344	1.22	NA	1.76	6.39	NA	NA	92	100.7	3.5	NA	NA
P568	1	69	1	19.13	1	0	17	0	0	1	0	0	0	1	0	0	1	0	1	0	0	0	0	0	0	0	0	0	0	7.376	65.7	29.7	17	12.81	308	1	0.44	11.71	270.52	146.63	750	67	71.7	8.3	NA	NA
P569	0	82	1	27.68	1	0	6	1	1	0	0	0	0	0	0	0	1	1	1	0	0	1	0	0	0	0	0	0	0	7.376	148.2	46	26.3	8.39	188	0.58	0.03	NA	9.8	NA	745	63	170.3	18.6	NA	NA
P570	1	80	1	23.44	0	0	10	0	1	0	1	0	0	0	0	0	1	1	1	0	0	0	0	0	0	0	0	0	0	7.403	52.7	35	21.4	5	271	0.42	0.15	NA	65.58	NA	1522	78	93.7	6.1	NA	NA
P571	0	62	0	70	0	2	16	0	1	0	0	0	0	0	0	0	1	1	0	1	1	0	0	0	0	0	0	0	0	7.301	79.8	49.1	23.5	5.69	337	1.9	0.01	NA	10.08	59.04	NA	25	82.6	5.1	1	1
P572	0	82	1	19.26	1	1	9	0	0	1	1	0	0	0	0	0	1	0	1	1	1	0	0	0	1	0	0	0	0	7.379	105	38.2	22	6.45	251	0.33	0.04	NA	7.73	NA	1703	62	172.1	13.6	NA	NA
P573	0	37	0	26.44	0	3	6	0	0	0	0	1	0	0	0	0	1	1	1	0	0	1	0	0	0	0	0	0	0	7.427	86	38.9	25.2	12.54	321	1.85	0.04	NA	17.53	NA	NA	62	78.9	6.9	NA	NA
P574	1	82	1	24.22	1	3	19	1	1	1	0	0	0	0	0	0	1	0	1	1	1	0	0	0	0	0	0	0	0	7.5	65.6	28.3	19.7	10.66	206	1.2	0.14	NA	248.38	233.78	1204	99	103.5	6.6	0	1
P575	0	74	0	23.11	0	0	6	0	1	0	1	0	0	0	0	0	1	0	1	1	1	1	0	0	0	0	0	0	0	7.443	73.7	38.8	26.1	5.45	246	1.1	0.11	NA	39.22	NA	559	52	72.1	7	NA	1
P576	0	92	1	28.09	1	3	9	0	0	0	0	0	0	0	0	1	1	0	0	1	1	1	0	1	0	0	0	0	0	7.298	90	47.5	22.6	NA	NA	NA	0.04	0.07	2.23	41.87	190	13	87	6.2	1	1
P577	0	53	1	NA	1	3	23	0	0	0	0	0	0	0	0	0	0	0	1	0	0	0	0	0	0	0	0	0	0	7.386	82.8	41.5	24.4	9.55	508	1.7	0.02	NA	6.06	16.2	NA	120	58.7	3.1	NA	NA
P578	1	81	1	39	0	2	16	1	1	0	0	0	0	0	0	0	1	1	1	1	1	1	0	1	0	0	0	0	0	7.284	76.7	55.7	25.6	15.11	348	0.2	0.99	NA	28.9	154.21	514	88	74.8	5.1	0	1
P579	0	65	1	20.28	1	0	2	0	0	1	0	0	0	0	0	1	1	1	1	0	0	0	0	0	0	0	0	0	0	7.298	93.7	78.7	37.4	10	187	1.04	1.08	NA	7.57	34.76	NA	31	71.2	6	NA	NA
P580	0	86	1	25.14	1	3	12	1	1	0	1	0	0	0	0	0	1	1	1	1	1	1	0	0	0	0	0	0	0	7.4	161	38.7	23.5	8.44	170	1.11	0.04	NA	10	NA	410	70	102.3	9.1	NA	NA
P581	1	91	1	28.3	1	0	4	1	1	1	0	0	0	0	0	0	1	1	1	0	0	0	0	0	0	0	0	0	0	7.361	9.12	4.83	20	8.84	128	1.17	0.385	99.69	NA	NA	NA	NA	119	NA	0	0
P582	0	42	0	63	0	3	6	0	0	0	0	0	0	0	0	1	1	0	1	0	0	0	0	0	0	0	0	0	1	7.412	86.7	37.9	23.6	7.66	298	2.6	0.02	NA	3	5.46	NA	24	48	3.1	NA	NA
P583	0	93	1	16.65	0	0	11	0	1	0	0	0	0	0	0	0	1	1	1	0	0	1	0	0	0	0	0	0	0	7.392	84.8	37.4	22.2	9.18	191	0.3	0.04	NA	13.2	NA	NA	28	126.6	14.9	NA	NA
P584	0	50	1	23.88	1	2	16	0	0	0	0	0	0	0	0	0	0	1	1	0	0	0	0	0	1	0	0	0	1	7.396	164	42.2	25.3	6.81	317	1.68	0.03	NA	9.82	NA	1401	32	89	7.5	NA	NA
P585	0	53	1	23.36	0	0	7	0	1	0	0	0	0	0	0	0	1	0	1	0	0	0	0	0	0	0	0	0	0	7.391	88.4	36.1	22.3	4.97	235	1.15	0.02	NA	10.73	36.66	NA	62	97.1	6.5	1	1
P587	0	73	0	25.39	0	3	10	0	1	0	0	0	0	0	0	0	1	1	0	1	1	1	0	0	1	0	0	0	0	7.368	167.4	44.3	24.3	3.67	287	0.94	0.51	NA	NA	NA	NA	21	77.1	3.8	NA	NA
P588	1	90	1	17	0	1	4	0	0	0	0	0	0	0	0	1	1	1	1	0	0	0	0	0	0	0	0	0	0	7.447	199	41	NA	8.29	215	0.52	0.716	101.14	NA	NA	NA	NA	91.4	NA	0	0
P589	1	78	0	23.39	0	0	15	1	1	0	0	0	0	0	0	0	1	0	1	0	0	0	0	0	1	0	0	0	0	7.42	63.3	35.6	23.6	5.37	169	1.02	0.01	46.28	2.81	22.04	893	68	77.9	5.4	NA	NA
P590	0	90	1	25.7	0	0	11	0	1	0	1	0	0	0	1	1	1	1	1	0	0	0	0	0	0	0	0	0	0	7.347	25.54	4.91	NA	6.26	185	1.23	0.128	25.11	NA	NA	NA	NA	215.6	NA	0	1
P591	0	90	0	14.8	0	0	0	0	0	0	0	0	0	0	1	1	1	0	1	0	0	0	0	0	0	0	0	0	0	7.4	7.98	4.58	NA	12.92	169	1.21	2.36	152.55	NA	NA	NA	NA	62.3	NA	0	0
P592	1	92	0	22.8	0	0	1	0	0	1	0	0	0	0	0	0	1	0	1	1	1	0	0	0	0	0	0	0	0	7.456	48	36	25.6	11.56	184	0.41	2.15	257.45	NA	NA	NA	NA	90	NA	0	0
P593	1	92	0	NA	0	0	4	0	0	0	0	0	0	0	0	1	1	1	1	0	0	0	0	0	0	0	0	0	0	7.357	85.2	36.9	27.2	6.08	235	0.73	0.437	27.8	NA	NA	NA	NA	59.7	NA	NA	NA
P594	1	64	1	NA	1	0	1	0	0	1	0	0	0	0	0	0	1	1	0	1	1	1	0	0	0	0	0	0	0	7.375	70.5	44.7	25.6	5.87	200	3.9	0.04	NA	5.61	8.82	NA	9	80	3.9	NA	NA
P595	0	85	0	23.8	0	0	1	0	1	0	0	0	0	0	0	0	1	1	0	0	0	1	0	0	0	0	0	0	0	NA	NA	NA	NA	1.68	184	1.07	NA	17	NA	NA	NA	NA	86.5	NA	0	0
P596	0	80	0	NA	0	0	4	1	1	0	1	0	0	0	0	0	1	1	1	0	0	0	0	0	1	0	0	0	0	7.381	82.6	32.6	18.9	5.26	149	0.5	0.09	NA	17.89	39.6	NA	33	188.2	11.7	NA	NA
P597	1	82	1	21.5	0	0	13	0	0	1	0	1	0	0	0	0	1	0	1	0	0	0	0	0	0	0	0	0	0	7.327	8.46	5.93	22.7	6.76	266	1.24	0.065	103.72	NA	NA	NA	NA	105.5	NA	1	1
P598	0	82	0	NA	0	0	32	0	0	0	0	0	0	0	0	1	1	1	1	1	1	0	0	0	0	0	0	0	0	7.36	136.7	44.4	24.5	6.56	191	1.5	0.02	4.29	NA	NA	NA	NA	96.7	9.8	NA	NA
P599	1	84	1	26	0	0	14	0	1	0	0	0	0	0	0	0	1	1	0	1	1	1	0	0	0	0	1	0	0	7.465	98.8	28.1	20.2	3.96	299	0.54	0.127	37.3	NA	NA	NA	NA	62.7	NA	0	1
P600	1	86	1	21	0	0	2	0	0	0	0	0	0	0	0	1	1	1	0	0	0	0	0	0	0	0	0	0	0	NA	NA	NA	NA	4.31	153	0.69	0.189	104.98	NA	NA	NA	NA	133	NA	0	0
P601	1	83	1	27.5	1	0	7	1	1	1	0	0	0	0	1	0	1	1	1	1	1	0	0	0	0	0	0	0	0	7.431	81.4	34.2	23.6	16.67	213	1.18	0.749	68.92	NA	NA	NA	NA	165.7	NA	0	1
P602	1	86	1	22.5	0	3	10	1	1	0	0	0	0	0	0	1	1	1	1	0	0	0	0	1	1	0	0	0	0	NA	NA	NA	NA	3.71	169	0.95	0.085	21.24	33.9	NA	NA	NA	75.9	NA	0	1
P603	1	61	1	25.65	1	3	13	0	1	0	0	0	0	0	0	1	1	1	1	1	1	0	0	0	0	0	0	0	0	7.39	265.2	26	15.5	4.62	210	0.2	0.51	52.3	7.04	25.09	NA	NA	1.37	8.4	NA	NA
P604	1	83	0	24.4	0	0	11	1	0	0	0	0	0	0	1	0	1	1	1	0	0	0	0	0	0	0	0	0	0	7.433	114	36.5	24.8	7.08	152	1.63	0.04	18.82	NA	NA	NA	NA	35	NA	0	0
P605	0	83	1	20.8	0	0	0	0	1	0	0	0	0	0	0	0	1	0	0	0	0	0	0	0	0	0	0	0	0	NA	NA	NA	NA	NA	NA	NA	NA	NA	NA	NA	NA	NA	NA	NA	NA	NA
P606	1	86	0	19.7	0	0	4	1	1	0	0	0	0	0	1	1	1	1	0	0	0	0	0	0	1	0	0	0	0	NA	NA	NA	NA	3.35	201	0.93	0.118	23.84	NA	NA	NA	NA	99.3	NA	0	1
P607	0	58	1	23.51	1	3	NA	0	0	0	0	0	0	0	0	0	0	0	1	0	0	0	0	0	0	0	0	0	0	NA	NA	NA	NA	NA	NA	NA	NA	NA	NA	NA	NA	NA	NA	NA	NA	NA
P608	1	81	1	25.2	1	0	6	0	0	0	0	0	0	0	0	1	1	0	1	1	1	0	0	0	0	0	0	0	0	7.47	56.4	29.1	22.9	6.76	97	0.38	1.04	233.51	NA	NA	NA	NA	72.8	NA	0	0
P609	0	80	1	24.49	1	3	21	0	1	1	0	0	0	0	0	0	1	0	1	1	1	0	0	0	0	0	0	0	0	NA	NA	NA	NA	NA	NA	NA	NA	NA	NA	NA	NA	NA	NA	NA	NA	NA
P610	1	81	0	21.5	0	0	3	0	1	1	0	0	0	0	0	0	1	0	1	1	1	0	0	0	0	0	0	0	0	7.4	124	39.3	24.1	5.41	160	0.48	NA	19.75	NA	NA	NA	NA	63.9	NA	0	0
P611	0	73	1	21.6	1	2	13	1	1	0	0	0	0	0	0	0	1	0	0	0	0	0	0	0	0	0	0	0	0	NA	NA	NA	NA	NA	NA	NA	NA	NA	NA	NA	NA	NA	NA	NA	NA	NA
P612	1	86	1	16.9	0	0	3	0	0	0	0	0	0	0	0	1	1	0	1	0	0	0	0	0	0	0	0	0	0	7.457	85.5	44.5	31.4	4.24	18	0.41	NA	252.16	NA	NA	NA	NA	99.2	NA	0	0
P613	0	59	0	18.82	0	0	22	0	1	0	0	0	0	0	0	0	1	0	0	0	0	0	0	0	0	0	0	0	0	NA	NA	NA	NA	NA	NA	NA	NA	NA	NA	NA	NA	NA	NA	NA	NA	NA
P614	1	86	0	23.4	0	0	3	0	1	0	0	0	0	0	0	1	1	1	1	0	0	0	0	0	0	0	0	0	0	NA	NA	NA	NA	4.3	115	0.73	NA	16	NA	NA	NA	NA	63.7	NA	0	0
P615	1	80	1	NA	0	0	8	0	1	1	0	0	0	0	1	0	1	0	1	0	0	0	0	0	0	0	0	0	0	7.424	83.6	35.8	24	12.28	213	0.38	1.68	55.29	NA	NA	NA	NA	261.2	NA	0	0
P616	1	86	1	23.4	0	0	1	0	0	0	0	0	0	0	0	1	1	0	1	0	0	0	0	0	0	0	0	0	0	NA	NA	NA	NA	2.29	110	0.69	0.808	60.29	NA	NA	NA	NA	64	NA	0	1
P617	1	80	1	NA	0	0	6	1	1	1	0	0	0	0	1	0	1	1	1	1	1	0	0	0	0	0	0	0	0	7.376	92.4	45.7	25.3	11.15	171	0.61	11.9	189.66	NA	NA	NA	NA	182.4	NA	0	0
P618	1	80	1	24.5	0	0	10	0	1	0	0	0	0	0	0	0	1	0	0	0	0	0	0	0	1	0	0	0	0	NA	NA	NA	NA	6.21	146	1.3	NA	16	NA	NA	NA	NA	106.8	NA	0	0
P619	0	79	1	19.7	0	0	12	1	1	0	0	0	0	0	0	1	1	1	1	0	0	0	0	0	0	0	0	0	0	7.412	105	31.6	21.4	7.81	400	1.33	0.134	62.23	NA	NA	NA	NA	116.7	NA	0	1
P620	1	86	1	29.4	0	0	7	1	0	0	0	0	0	0	0	1	1	0	1	0	0	0	0	0	0	0	0	0	0	NA	NA	NA	NA	2.29	110	0.69	0.808	60.29	NA	NA	NA	NA	64	NA	1	0
P621	1	86	1	23.3	0	0	1	1	1	0	0	0	0	0	0	1	1	1	0	0	0	0	0	0	0	0	0	0	0	7.397	91.2	42.2	25.9	5.33	212	1.1	0.088	18	NA	NA	NA	NA	78.9	NA	0	0
P623	0	75	1	NA	1	2	31	0	1	0	0	0	0	0	0	0	1	0	0	1	1	0	0	0	0	0	0	0	0	NA	NA	NA	NA	NA	NA	NA	NA	NA	NA	NA	NA	NA	NA	NA	NA	NA
P624	0	44	0	NA	0	0	17	0	0	0	0	0	0	0	0	1	1	0	0	1	1	0	0	0	0	0	0	0	0	NA	NA	NA	NA	NA	NA	NA	NA	NA	NA	NA	NA	NA	NA	NA	NA	NA
P625	0	65	1	20.05	1	2	26	0	0	0	0	0	0	0	0	0	0	0	1	1	1	0	0	0	0	0	0	0	0	NA	NA	NA	NA	NA	NA	NA	NA	NA	NA	NA	NA	NA	NA	NA	NA	NA
P626	0	84	1	23	0	0	16	0	1	0	0	0	0	0	1	0	1	1	1	0	0	0	0	0	0	0	0	0	0	7.405	112	39.2	24.3	5.87	520	0.53	0.115	107.23	NA	NA	NA	NA	93.6	NA	1	1
P627	1	90	1	19.8	0	0	8	0	1	1	0	0	0	0	0	1	1	1	1	0	0	0	0	0	0	0	0	0	1	7.46	131	33.5	24.8	8.71	223	0.82	0.529	108.61	NA	NA	NA	NA	129	NA	0	0
P628	1	84	1	17.3	0	1	10	1	1	1	0	0	0	0	1	0	1	1	1	0	0	0	0	0	0	0	0	0	0	7.432	56.8	27.8	20.6	15.99	330	0.87	4.71	149.24	NA	NA	NA	NA	82.5	NA	0	1
P629	1	84	0	23.1	0	0	4	1	1	1	0	0	0	1	1	0	1	0	1	0	0	0	0	0	1	0	0	0	0	7.375	NA	NA	NA	6.32	308	1.56	0.222	22.79	NA	NA	NA	NA	81.8	NA	0	0
P630	0	80	1	24.5	0	3	8	0	1	0	0	0	0	0	0	0	1	0	1	0	0	0	0	0	0	0	0	0	0	7.421	12.58	4.4	21	7.33	171	1.2	0.15	161.39	NA	NA	NA	NA	106.8	NA	1	1
P631	1	90	1	NA	0	0	7	1	1	1	0	0	0	0	0	0	1	1	1	1	1	1	0	0	0	0	0	0	0	7.375	71.2	34.7	20.8	5.83	115	1.17	0.101	56.55	NA	NA	NA	NA	65.9	NA	0	0
P632	1	79	1	23.8	0	0	8	0	1	0	1	0	0	0	1	0	1	0	0	1	1	1	0	0	0	0	0	0	0	7.364	18.71	6.9	28.9	18.79	213	1.07	0.124	53.55	NA	NA	NA	NA	139.5	NA	0	0
P633	1	78	0	31.2	0	3	8	1	0	0	0	0	0	0	0	1	1	0	0	0	0	1	0	0	1	0	0	0	0	7.417	57.3	38.6	24.6	5.03	254	0.85	0.131	126.81	NA	NA	NA	NA	68.6	NA	0	1
P634	0	90	1	21.2	1	3	1	0	1	0	0	0	0	0	1	1	1	1	0	0	0	0	0	0	0	0	0	0	0	NA	NA	NA	NA	4.6	110	1.47	NA	18.22	NA	NA	NA	NA	88.5	NA	0	0
P635	0	82	0	22.2	0	0	1	1	1	0	1	0	0	0	1	0	1	1	0	0	0	0	0	0	0	0	0	0	0	7.193	4.61	5.6	15.8	5.37	188	0.83	0.303	17.2	NA	NA	NA	NA	428.6	NA	0	0
P636	0	81	0	NA	0	0	7	0	1	0	1	0	0	0	0	0	1	1	1	0	0	0	0	0	0	0	0	0	0	7.331	96.9	29.5	16.8	2.89	189	0.64	0.356	102.71	NA	NA	NA	NA	513.2	NA	0	1
P637	0	87	1	NA	0	0	14	1	0	0	0	0	0	0	0	0	1	1	1	0	0	0	0	0	0	0	0	0	0	7.389	88.7	36	22	6.55	248	0.99	0.118	83.96	NA	NA	NA	NA	111.2	NA	0	1
P638	1	78	1	19.2	0	0	16	0	0	0	0	0	0	0	0	0	0	1	1	1	1	0	0	0	0	0	0	0	0	7.483	94.4	30.4	24.5	5.33	205	0.24	1.28	190.86	NA	NA	NA	NA	75.7	NA	NA	NA
P639	1	83	1	28.4	0	0	8	1	0	1	0	0	0	0	0	0	1	1	1	1	1	0	0	0	0	0	0	0	0	7.403	95.5	45.8	27.1	16.78	203	0.22	0.184	20	NA	NA	NA	NA	90.4	NA	NA	NA
P640	1	81	0	21.2	0	0	8	0	1	0	0	0	0	0	0	1	1	1	1	1	1	1	0	0	0	0	0	0	0	7.413	52.6	36.5	23.3	9.49	348	0.85	0.442	21	NA	NA	NA	NA	113.7	NA	NA	NA
P641	0	87	1	24.46	0	0	12	0	1	0	0	0	0	0	0	0	1	1	1	0	0	0	0	0	1	0	0	0	0	7.433	69.1	35.2	24	8.21	235	1.27	0.065	89.86	NA	NA	NA	NA	74.6	NA	1	1
P642	0	77	1	24	0	0	10	1	1	1	0	0	0	0	0	1	1	0	1	0	0	0	0	0	0	0	0	0	0	7.437	145	36.8	25	4.24	218	0.92	0.095	65.16	NA	NA	NA	59	88.2	NA	0	1
P643	0	87	0	NA	0	0	15	0	1	0	0	0	0	0	0	0	1	1	1	1	1	0	0	0	0	0	0	0	0	NA	NA	NA	NA	NA	NA	NA	NA	NA	NA	NA	NA	NA	NA	NA	NA	NA
P645	1	80	1	22.9	1	2	7	0	1	1	0	0	0	1	0	0	1	1	1	1	1	1	0	0	0	0	0	0	0	7.48	121	33.4	26.1	2.82	82	0.56	0.123	11	NA	NA	NA	NA	59.6	NA	NA	NA
P646	0	83	1	NA	0	0	0	1	1	0	1	0	0	0	0	0	1	0	0	0	0	0	0	0	0	0	0	0	0	NA	NA	NA	NA	3.29	134	0.7	NA	17.37	NA	NA	NA	NA	1043.9	NA	NA	NA
P647	1	87	0	16.4	0	0	4	0	0	0	0	0	0	0	1	0	1	1	1	0	0	0	0	0	0	0	0	0	0	7.406	12.33	5.22	23.8	6.37	227	0.16	2.94	193.56	119	NA	NA	NA	123	NA	NA	NA
P649	1	80	1	25.6	0	0	5	1	1	0	0	0	0	0	1	0	1	1	1	1	1	0	0	0	0	0	0	0	0	7.415	94.1	31.5	21.6	3.4	139	0.81	0.096	29.41	NA	NA	NA	NA	79	NA	NA	NA
P651	0	76	0	29.1	0	3	3	0	1	0	0	0	0	0	0	0	1	0	1	0	0	0	0	0	0	0	0	0	0	7.443	103	36.3	25	5.36	292	0.72	0.101	30.18	NA	NA	NA	NA	91.6	NA	1	1
P652	0	80	1	NA	1	0	1	0	0	1	0	0	0	0	1	0	1	1	1	0	0	0	0	0	0	0	0	0	0	7.379	14.94	5.16	22.3	5.55	119	0.3	NA	12	NA	NA	NA	NA	128.2	NA	NA	NA
P653	1	87	0	NA	0	0	3	0	1	0	1	0	0	0	0	0	1	0	1	0	0	0	0	0	0	0	0	0	0	7.293	62.3	44.2	20.1	9.95	96	0.72	4.46	188.42	NA	NA	NA	63	719.1	NA	NA	NA
P654	1	82	1	NA	0	0	2	0	0	0	0	0	0	0	0	1	1	0	1	0	0	0	0	0	0	0	0	0	0	7.457	81.6	35.9	25.5	3.03	170	0.8	0.145	32.7	NA	NA	NA	NA	68.5	NA	0	0
P655	0	87	1	22.3	0	0	1	0	1	1	0	0	0	0	0	0	1	1	1	0	0	0	0	0	0	0	0	0	0	NA	NA	NA	NA	4.81	189	0.68	NA	10.42	NA	NA	NA	NA	82.5	NA	0	1
P656	1	83	0	22	0	0	6	0	1	1	0	0	0	0	1	0	1	1	1	1	1	0	0	0	0	0	0	0	0	7.094	84.5	56.4	14.8	10.57	230	1.56	105	15.51	NA	NA	NA	NA	94.7	NA	0	0
P657	1	87	0	25.6	0	0	1	0	1	0	1	0	0	0	0	0	1	0	1	0	0	0	0	0	0	0	0	0	0	NA	NA	NA	NA	6.08	147	0.85	0.081	14	NA	NA	NA	NA	107.7	NA	0	1
P658	1	75	1	23.4	1	0	2	1	1	1	0	0	0	0	0	0	1	0	1	0	0	0	0	0	0	0	0	0	0	7.367	40	47.2	24.8	3.4	121	1.01	0.112	13.92	NA	NA	NA	NA	114.8	NA	NA	NA
P659	1	86	1	27.5	0	0	10	0	1	0	1	0	0	0	0	0	1	1	1	0	0	0	0	0	0	0	0	0	0	7.478	70.28	32.78	24.9	5.28	125	1.44	0.262	103.77	NA	NA	NA	NA	75.2	NA	1	1
P660	0	82	1	NA	0	0	1	1	1	0	0	0	0	0	1	0	1	0	0	0	0	0	0	0	0	0	0	0	0	7.49	9.59	3.56	19.9	5.94	87	0.44	NA	44.12	NA	NA	NA	NA	120.2	NA	0	1
P661	0	75	1	23.4	0	2	5	0	0	0	0	0	0	0	0	0	0	0	1	0	0	0	0	0	0	0	0	0	0	NA	NA	NA	NA	4.49	143	0.87	0.133	16	NA	NA	NA	NA	101.2	NA	0	0
P662	0	86	0	NA	0	0	9	0	0	0	0	0	0	0	1	1	1	1	0	0	0	0	0	0	0	0	0	0	0	7.477	75	47.4	34	3.23	147	0.55	0.104	13.7	NA	NA	NA	69	71.4	NA	0	1
P663	1	82	1	27.7	0	0	7	0	1	0	0	0	0	0	0	0	1	1	1	1	1	0	0	0	0	0	0	0	0	7.367	8.59	3.62	15.2	16.59	203	0.5	0.449	133.96	NA	NA	NA	NA	115.1	NA	1	1
P664	0	74	1	20.76	1	0	3	0	0	1	0	0	0	0	0	1	1	0	1	0	0	0	0	0	0	0	0	0	0	NA	NA	NA	NA	5.19	103	2.31	0.047	33.32	NA	NA	NA	NA	90.9	NA	0	1
P665	0	82	1	21.4	0	3	10	0	1	0	0	0	0	0	0	0	1	0	0	0	0	0	0	0	0	0	0	0	0	NA	NA	NA	NA	NA	NA	NA	NA	NA	NA	NA	NA	NA	NA	NA	NA	NA
P666	1	86	1	NA	0	0	4	0	1	0	0	0	0	0	0	1	1	0	1	1	1	0	0	0	0	0	0	0	0	7.476	54.6	33	25.3	6.08	424	1.27	0.058	30	NA	NA	NA	NA	NA	NA	1	1
P667	1	80	1	17.7	0	0	4	0	0	1	0	0	0	0	0	0	1	1	1	1	1	0	0	0	0	0	0	0	0	7.401	10.19	4.98	22.6	7.7	131	0.75	0.1	35.99	NA	NA	NA	NA	84.1	NA	0	1
P668	1	89	0	16.64	0	2	8	1	1	0	0	0	0	0	0	0	1	0	1	0	0	0	0	0	0	0	0	0	0	7.366	16.12	5.18	23.8	4.9	280	0.87	NA	43.5	NA	NA	NA	NA	158.2	14.4	0	0
P669	1	73	1	16.56	0	1	5	1	1	1	0	0	0	0	0	0	1	0	1	1	1	0	0	0	0	0	0	0	0	7.467	78.1	37.2	27.1	8.12	377	0.56	0.407	85.37	NA	NA	NA	NA	88.2	NA	0	0
P670	1	73	1	22.96	0	3	6	1	0	0	0	0	0	0	0	0	1	1	0	0	0	0	0	0	0	0	0	0	0	NA	NA	NA	NA	2.1	124	0.65	0.043	32.71	NA	NA	NA	NA	82.7	NA	1	0
P671	1	89	1	NA	0	0	13	1	1	0	0	0	0	0	1	0	1	0	1	1	1	0	0	0	0	0	0	0	0	7.458	98.3	21.7	15.3	9.85	253	0.96	1.88	187.18	NA	NA	NA	NA	NA	23.81	0	1
P673	1	89	1	24.2	0	0	23	1	1	0	0	0	0	1	1	0	1	0	1	0	0	0	0	0	0	0	0	0	0	7.46	92.7	34.9	24.8	8.16	221	0.25	0.142	45.36	19.1	NA	NA	NA	66.3	11.2	0	0
P674	1	89	1	26.4	0	0	7	0	1	0	1	0	0	0	0	0	1	1	1	0	0	0	0	0	0	0	0	0	0	7.459	58.6	36.6	25.9	6.36	157	1.65	0.139	59.66	NA	NA	NA	NA	123.3	7.46	0	1
P675	1	89	0	NA	0	0	6	1	1	0	0	0	0	0	0	1	1	1	1	0	0	0	0	0	0	0	0	0	0	7.314	16.36	3.27	12.2	8.4	166	1.05	1.35	74.15	NA	NA	NA	NA	569.2	25.5	0	0
P676	0	89	0	18	0	0	3	0	1	0	0	0	0	0	0	1	1	1	1	0	0	0	0	0	0	0	0	0	0	NA	NA	NA	NA	2.96	135	1.18	0.138	12.88	NA	NA	NA	NA	84.2	8.9	0	1
P677	0	89	0	NA	0	0	16	0	1	1	0	0	0	0	0	1	1	0	1	1	1	0	0	0	0	0	0	0	0	7.385	152	38.6	23.1	7.21	173	1.62	0.073	16.78	NA	NA	NA	NA	59.5	2.28	0	0
P678	0	89	0	18.7	0	0	5	0	0	0	0	0	0	1	0	0	1	1	1	0	0	0	1	1	0	0	0	0	0	NA	NA	NA	NA	5.12	92	1.38	NA	41.48	NA	NA	NA	NA	134.4	6.75	0	0
P679	0	89	1	NA	0	0	22	0	1	1	0	0	0	0	0	1	1	0	1	0	0	0	0	0	0	0	0	0	0	7.442	17.93	6.63	28.2	6.32	389	0.83	0.13	15	NA	NA	NA	NA	158.3	9.56	NA	NA
P680	0	89	0	20.8	0	0	9	0	1	0	0	0	0	0	0	1	1	0	1	0	0	0	1	1	0	0	0	0	0	NA	NA	NA	NA	3.54	61	0.62	NA	40.38	NA	NA	NA	NA	163.7	10.6	0	0
P681	0	54	0	21	0	3	27	0	0	1	0	0	0	0	0	0	1	0	1	0	0	0	0	0	0	0	0	0	0	7.403	77.3	39.4	24.1	10.44	338	3	0.03	6.47	NA	NA	NA	45	84.5	5.2	NA	NA
P682	0	73	1	21	1	3	11	1	1	1	0	0	0	0	1	1	1	1	1	0	0	0	0	0	1	0	0	0	0	7.429	98.7	35.9	23.3	10.32	328	0.8	0.23	231.7	26.86	NA	1533	119	113.3	12.2	NA	NA
P683	0	56	1	24.06	1	3	12	1	1	1	1	0	0	0	1	1	1	0	1	1	1	1	0	0	0	0	0	0	0	7.407	77.2	38.2	24.1	12.85	269	1	0.01	0.14	NA	NA	NA	2	142.1	7.6	NA	NA
P684	0	67	0	19.4	0	0	19	0	0	0	0	0	0	0	0	1	1	0	1	0	0	0	0	0	0	0	0	0	0	7.287	88.4	50.4	23.3	10.61	440	2	0.02	5.03	16.24	NA	295	112	78.6	5.4	NA	NA
P685	0	89	1	27.8	0	2	0	0	1	0	0	0	0	0	0	0	1	0	0	0	0	0	0	0	0	0	0	0	0	NA	NA	NA	NA	2.71	121	0.8	NA	10.34	NA	NA	NA	NA	162.2	9.48	0	1
P686	1	89	1	NA	0	0	NA	0	1	1	0	0	0	0	0	1	1	0	1	0	0	0	0	0	0	0	0	0	0	7.212	7.15	5.01	14.8	NA	NA	NA	NA	NA	NA	NA	NA	NA	NA	NA	NA	NA
P688	0	86	0	19.5	0	0	5	1	1	0	0	0	0	0	1	0	1	1	0	0	0	0	0	0	0	0	0	1	0	NA	NA	NA	NA	4.89	127	2.18	NA	NA	NA	NA	NA	NA	56.2	NA	0	1
P689	0	88	0	29	0	0	18	0	0	0	0	0	0	1	1	1	1	0	1	1	1	1	0	0	0	0	0	0	0	NA	NA	NA	NA	7.22	432	1.22	NA	16	NA	NA	NA	NA	69.4	5.91	NA	NA
P690	1	88	1	23.4	0	0	10	0	1	0	0	0	0	0	1	1	1	1	1	1	1	0	0	0	0	0	0	0	0	7.419	21.61	4.87	23.1	7.83	224	1.58	0.155	63.54	NA	NA	NA	NA	52.4	5.5	1	1
P691	1	85	1	22.5	0	0	5	1	0	0	0	0	0	0	1	0	1	1	1	0	0	0	0	0	0	0	0	0	0	7.5	190	37.6	28.6	7.8	185	0.65	1.38	68.78	102	NA	NA	NA	105.8	NA	0	0
P692	1	88	0	19.9	0	0	0	1	1	0	0	0	0	0	1	1	1	0	1	0	0	0	0	0	0	0	0	0	0	7.364	21.27	7.35	30.7	7.31	157	0.55	NA	17	NA	NA	NA	NA	190.2	47.65	0	0
P693	1	88	1	22.5	0	0	11	0	1	0	0	0	0	0	0	1	1	0	1	0	0	0	0	0	0	0	0	0	0	7.368	97.3	37.9	21.7	3.76	247	0.83	0.25	40.42	NA	NA	NA	NA	100.6	11.6	0	0
P694	1	88	1	19.5	1	0	14	0	0	0	0	0	0	0	0	0	0	0	1	1	1	0	0	0	0	0	0	0	0	7.452	12.6	5.14	26.3	15.49	332	0.71	NA	126.75	NA	NA	NA	NA	97.3	17.8	1	1
P695	1	85	0	26.7	0	0	8	0	1	0	0	0	0	0	0	0	1	1	1	0	0	0	0	0	0	0	0	0	0	7.4	115	33.2	21.9	5.23	208	1.34	0.069	22.18	NA	NA	NA	NA	105.4	NA	0	1
P696	1	88	0	21.8	0	0	10	0	1	1	0	0	0	0	0	0	1	0	1	1	1	0	0	0	0	0	0	0	0	7.54	59.8	42.1	35.9	8	131	0.41	0.062	81.38	NA	NA	NA	NA	44.8	4.3	1	0
P697	1	85	1	24.9	0	1	10	0	0	0	0	0	0	0	0	1	1	0	1	0	0	0	0	0	0	0	0	0	0	NA	NA	NA	NA	3.05	88	0.64	NA	19	NA	NA	NA	NA	56.6	NA	0	0
P698	0	65	1	22.49	1	0	7	0	1	1	0	0	0	0	0	0	1	0	0	0	0	0	0	0	0	0	0	0	1	7.463	95.1	32.1	22.7	6.78	240	2.2	0.01	NA	NA	NA	NA	64	84.2	5.6	NA	NA
P699	0	88	1	24.5	0	0	1	0	1	0	0	0	0	0	0	0	1	1	0	0	0	0	0	0	0	0	0	0	0	7.403	9.36	5.79	26.5	5.45	154	1.45	0.131	63.02	NA	NA	NA	NA	88.2	6.5	0	1
P700	1	85	1	23	1	0	4	0	1	1	0	0	0	0	0	0	1	1	1	0	0	0	0	0	0	0	0	0	0	7.462	68.9	32.4	23.1	4.98	138	0.31	NA	68.15	NA	NA	NA	NA	121	NA	0	0
P701	1	85	1	21.5	0	3	5	0	1	0	0	0	0	0	0	1	1	1	1	0	0	0	0	0	0	0	0	0	0	NA	NA	NA	NA	4.67	127	1.15	0.957	50.19	NA	NA	NA	NA	92.9	NA	0	1
P703	1	85	1	22.1	0	0	37	0	1	1	0	0	0	0	0	1	1	1	1	0	0	0	0	0	0	0	0	0	0	7.424	70.8	31.3	20.5	3.59	129	0.91	2.15	150.77	NA	NA	NA	NA	87.3	NA	NA	NA
P704	1	72	1	22.3	1	0	11	0	1	0	0	0	0	0	0	0	1	0	1	1	1	0	0	0	0	0	0	0	0	7.476	10.81	3.97	21.5	98.04	259	0.56	0.088	18.58	NA	NA	NA	NA	76	8.2	NA	NA
P705	0	72	0	26	0	0	11	0	0	0	0	1	0	0	0	1	1	0	1	0	0	0	0	0	1	0	0	0	0	NA	NA	NA	NA	5.84	281	1.67	NA	14.45	NA	NA	NA	NA	356	4.7	NA	NA
P706	0	85	1	25.7	1	2	1	1	1	1	0	0	0	0	0	0	1	0	1	0	0	0	0	0	0	0	0	0	0	NA	NA	NA	NA	7.42	144	1.63	NA	14	NA	NA	NA	NA	82.6	NA	0	0
P707	0	68	1	14.9	0	0	22	0	0	1	0	0	0	1	0	0	1	0	1	0	0	0	0	0	0	0	0	0	0	7.391	11.84	4.73	21.1	11.41	210	1.43	NA	NA	NA	NA	NA	NA	78.9	11.8	0	0
P708	0	85	0	24.8	0	0	1	0	1	0	0	0	0	0	0	0	1	1	0	0	0	0	0	0	0	0	0	0	0	7.431	NA	NA	28.8	5.48	175	1.13	NA	19.13	NA	NA	NA	NA	94.3	NA	0	0
P709	0	72	1	23	0	0	4	0	0	1	0	0	0	1	0	1	1	1	1	0	0	0	0	0	0	0	0	0	0	NA	NA	NA	NA	6.71	165	0.37	NA	109.51	NA	NA	NA	NA	120	11	1	0
P710	0	61	1	19.5	0	0	3	0	1	0	0	0	0	0	1	1	1	1	0	0	0	0	0	0	0	0	0	0	0	NA	NA	NA	NA	9.41	345	0.87	NA	163.11	NA	NA	NA	NA	NA	NA	0	0
P711	1	72	1	30.4	0	0	7	1	1	0	0	0	0	0	0	0	1	1	1	1	1	0	0	0	0	0	0	0	0	7.389	19.8	5.7	25.2	9.8	207	0.69	0.137	127.3	NA	NA	NA	NA	60.8	4.3	NA	NA
P712	1	61	0	24.2	0	0	4	0	0	1	0	0	0	0	0	0	1	1	1	1	1	0	0	0	1	0	0	0	0	7.381	NA	NA	25.3	4.4	207	2.33	NA	16	NA	NA	NA	NA	39.6	NA	0	0
P713	1	72	1	22.3	1	0	4	0	0	1	0	0	0	1	0	1	1	1	1	0	0	0	0	0	0	0	0	0	0	NA	NA	NA	NA	8.87	282	0.86	NA	117.73	NA	NA	NA	NA	76.7	3.2	0	0
P714	0	72	1	23	0	0	2	0	1	0	0	0	0	0	0	0	1	0	1	0	0	0	0	1	0	0	0	0	0	NA	NA	NA	NA	9.98	192	1.99	0.092	36.88	NA	NA	NA	NA	56.4	3.5	0	0
P715	0	72	1	24.2	1	3	6	1	0	0	0	0	0	0	1	1	1	0	1	0	0	0	0	0	0	0	0	0	0	7.431	96.6	38.6	25.7	8.82	82	1.27	NA	151.52	NA	NA	NA	NA	65.4	4.8	0	1
P716	0	72	0	30.4	0	0	1	0	1	0	0	0	0	0	0	0	1	0	1	0	0	0	0	0	0	0	0	0	0	NA	NA	NA	NA	8.11	278	2.3	NA	10.73	NA	NA	NA	NA	68	4	NA	NA
P717	0	45	1	26.08	1	3	10	0	0	0	0	0	0	0	0	0	0	1	1	1	1	0	1	0	0	0	0	0	0	7.465	88.2	30.6	21.7	7.83	324	1.4	0.04	0.94	1.23	NA	604	52	104.8	7.6	NA	1
P718	0	56	0	26.04	0	1	23	0	0	0	0	0	0	0	0	1	1	1	1	0	0	0	1	1	0	0	0	0	0	7.38	164.1	40.3	23	4.96	202	1.7	0.02	0.21	1.22	NA	132	NA	62.5	3.4	NA	1
P719	0	85	1	NA	1	3	7	0	1	0	1	0	0	0	0	0	1	0	1	1	1	1	0	0	1	0	0	0	0	7.386	134.5	29.4	17.3	7.25	225	0.68	0.03	NA	0.95	NA	2020	75	160.2	17.9	NA	NA
P720	1	86	1	NA	0	1	11	0	1	0	0	0	0	0	0	1	1	1	1	1	1	1	0	0	0	0	0	0	0	7.362	81.5	45.6	25.2	14.64	201	0.7	0.05	NA	95.71	110.96	2100	58	167.3	23.9	0	1
P722	0	91	0	17.35	0	3	4	0	1	0	0	0	0	0	0	0	1	0	1	0	0	0	0	0	0	0	0	0	0	7.399	140	29.6	17.9	5.61	250	0.77	0.01	NA	0.34	NA	NA	120	99.9	10.2	NA	NA
P723	1	90	1	22.22	0	0	3	0	1	1	1	1	0	0	1	0	1	0	1	0	0	0	0	0	0	0	0	0	0	7.431	82.4	31.3	22.4	12.79	197	0.33	3.06	49.35	NA	NA	NA	NA	47.2	NA	0	0
P724	1	66	1	NA	0	3	1	0	0	0	0	0	0	0	0	0	0	1	1	1	1	0	0	0	0	0	0	0	0	7.461	88.2	35.3	22.2	12.86	208	1.6	0.04	NA	48	66.34	2070	97	92.9	5.3	NA	NA
P725	0	47	0	25.61	0	3	17	0	0	0	0	0	0	0	0	0	0	0	1	0	0	0	0	0	0	0	0	0	0	7.342	116.6	46.4	24.4	9.56	277	4.2	0.02	0.13	1.92	36.94	162	NA	71.9	3	0	1
P726	1	90	0	22.9	0	0	1	0	1	0	0	0	0	0	0	0	1	0	1	0	0	0	0	0	0	0	0	0	0	NA	NA	NA	NA	5.25	192	0.58	NA	18	NA	NA	NA	NA	70.7	NA	0	0
P727	0	68	1	19.03	0	3	7	0	1	0	0	0	0	0	0	0	1	1	1	1	1	0	0	0	0	0	0	0	0	7.43	72.5	40.3	26.4	5.6	203	0.84	0.03	NA	16.24	34.82	NA	38	85.3	5.4	NA	NA
P728	1	85	1	55	0	0	26	1	1	0	0	0	0	0	0	0	1	1	1	1	1	0	0	0	0	0	0	0	0	7.379	64.4	38.2	22	10.8	151	1.2	1.19	NA	7.52	24.65	2020	120	158.8	14	NA	NA
P730	0	86	1	22	1	1	12	0	1	0	1	0	0	0	0	0	1	0	1	1	1	0	0	0	0	0	0	0	0	7.355	133.5	37.1	20.2	7.55	256	0.6	0.04	0.28	1.35	72.28	2100	59	134.2	8.8	1	1
P731	1	90	1	17.8	0	1	2	0	0	0	0	0	0	0	1	1	1	1	1	0	0	0	0	0	0	0	0	0	0	NA	NA	NA	NA	4.82	174	0.74	NA	31.78	NA	NA	NA	NA	69.3	NA	NA	NA
P732	1	89	0	31.1	0	0	6	1	1	0	0	0	0	0	0	1	1	0	1	0	0	0	0	0	0	0	0	0	0	7.348	97.6	91.4	19.2	7.79	272	2.63	0.078	19	NA	NA	NA	NA	103.9	NA	NA	NA
P733	1	88	1	NA	0	3	16	0	0	0	0	0	0	0	0	1	1	1	1	0	0	0	0	0	0	0	0	0	0	7.318	80.7	50.2	25	13.23	477	1	0.02	113.66	92.43	165.72	295	120	63	5.5	1	1
P734	1	89	1	22.49	0	1	9	0	1	0	0	0	0	0	0	0	1	0	1	0	0	0	0	0	0	0	0	0	0	7.396	15.52	4.83	21.9	7.33	242	0.65	0.08	11.17	NA	NA	NA	NA	138.8	NA	0	1
P735	0	78	1	NA	0	0	5	0	1	0	0	0	0	0	1	1	1	1	0	0	0	0	0	0	0	0	0	0	0	NA	NA	NA	NA	5.67	148	1.18	NA	101.48	NA	NA	NA	NA	313.4	NA	0	0
P736	0	34	0	17.58	0	3	9	0	0	0	0	0	0	0	0	1	1	0	1	0	0	0	0	0	0	0	0	0	0	7.387	102.8	36.3	21.4	11.35	282	1.5	0.6	8.91	15.39	81.72	129	46	67.4	1.9	NA	NA
P737	0	77	0	19.15	0	0	2	0	1	0	0	0	0	0	0	0	1	0	1	0	0	0	0	0	0	0	0	0	0	NA	NA	NA	NA	4.17	167	1.75	0.061	30	NA	NA	NA	NA	8067	NA	0	0
P738	1	77	1	19.53	0	0	3	0	1	0	0	0	0	0	1	0	1	1	0	0	0	0	0	0	1	0	0	0	0	7.44	100.8	133	25.4	8.82	308	0.54	0.295	89.72	NA	NA	NA	NA	123.7	NA	0	0
P739	0	75	1	26.22	1	0	7	0	1	1	0	0	0	0	0	1	1	0	0	1	1	0	0	0	0	0	0	0	0	7.454	86.2	29.2	20.2	5.66	206	1.1	0.01	1.4	34.85	103.28	664	31	82	4.5	NA	NA
P740	1	53	1	24.57	0	2	8	0	0	0	0	0	0	1	0	0	1	1	1	1	1	0	1	0	0	0	0	0	0	7.392	94	37	22	3.45	84	1.4	0.09	NA	48.21	NA	2080	71	84.9	3.2	NA	1
P741	1	71	1	NA	1	2	7	0	0	0	0	0	0	1	1	0	1	1	1	0	0	0	0	0	0	0	0	0	0	7.366	98.8	34.2	19.1	16.35	484	1.04	4.01	13.8	NA	NA	NA	120	111.6	15.5	NA	NA
P742	1	74	0	20.8	0	0	2	1	1	0	0	0	0	0	1	0	1	0	1	0	0	0	0	0	0	0	0	0	0	7.443	64	36.4	25.2	2.93	269	0.41	0.234	54.57	NA	NA	NA	NA	46.6	NA	0	0
P743	1	72	1	22.49	0	0	7	0	0	0	0	0	0	0	0	0	0	0	1	0	0	0	0	0	0	0	0	0	0	NA	NA	NA	NA	9.89	192	0.8	0.113	60.56	NA	NA	NA	NA	80.2	NA	1	1
P744	1	77	0	16.53	0	0	2	0	1	0	1	0	0	0	1	0	1	0	1	0	0	0	0	0	0	0	0	0	0	7.496	59.7	47.5	35.3	7.71	113	1.18	0.088	48.3	NA	NA	NA	NA	38.2	NA	NA	NA
P745	0	61	0	20.24	0	3	23	0	0	0	0	0	0	0	0	0	0	0	1	0	0	0	0	0	0	0	0	0	0	NA	NA	NA	NA	4.12	201	1.3	0.02	0.09	3.26	20.55	189	27	86	4.2	NA	NA
P746	0	77	1	24.22	0	3	7	0	1	0	0	0	0	0	1	0	1	0	1	0	0	0	0	0	0	0	0	0	0	7.428	9.01	4.75	23	4.65	186	0.98	0.085	60.74	NA	NA	NA	NA	81.5	NA	0	1
P747	1	79	0	24.97	0	2	21	0	0	0	0	0	0	0	0	1	1	0	0	0	0	0	0	0	1	0	0	0	0	7.43	59.2	33.2	21.6	25.19	159	1.7	13.15	0.67	16.6	135.84	529	116	115.6	9.5	NA	NA
P748	0	74	0	25.09	0	2	1	0	1	0	0	0	0	0	0	0	1	1	0	0	0	1	0	0	0	0	0	0	0	NA	NA	NA	NA	3.64	174	1.05	0.181	22.97	NA	NA	NA	NA	85.6	NA	0	0
P749	1	91	0	NA	0	0	3	0	1	0	0	0	0	0	0	0	1	1	0	0	0	0	0	0	0	0	0	0	0	NA	NA	NA	NA	3.6	202	0.85	NA	10.23	NA	NA	NA	NA	85.3	NA	NA	NA
P750	1	78	0	27.56	0	0	7	0	1	0	0	0	0	0	0	0	1	0	1	0	0	0	0	0	0	0	0	0	1	NA	NA	NA	NA	4.51	212	1.82	NA	12.12	NA	NA	NA	NA	57.5	NA	0	0
P751	0	58	1	23.42	0	3	16	0	0	0	0	0	0	0	0	0	0	1	1	0	0	1	0	0	0	0	0	0	0	7.377	87.9	48.4	27.8	13.72	257	0.4	0.02	0.44	3.11	14.57	580	20	96.2	9.1	NA	NA
P752	0	47	1	22.6	0	3	15	0	0	0	0	0	0	0	0	1	1	1	1	1	1	0	0	0	0	0	0	0	0	7.408	139.7	42.7	26.4	19.61	529	1.1	0.01	NA	4.02	154.94	348	14	89.2	4.4	NA	NA
P753	1	17	1	17.99	0	2	5	0	0	0	0	0	0	0	0	0	0	1	1	0	0	0	0	0	0	0	0	0	0	7.359	96.6	45.5	24.3	13.13	428	2.01	0.16	84.38	NA	NA	NA	76	77.7	3.8	1	1
P754	1	76	1	27.54	0	3	2	1	1	0	1	0	0	0	0	0	1	0	1	0	0	0	0	0	0	0	0	0	0	NA	NA	NA	NA	6.11	116	0.77	NA	19.51	NA	NA	NA	NA	112.3	NA	0	1
P755	0	59	1	22.63	0	2	3	0	0	1	0	0	0	0	0	0	1	0	0	0	0	0	0	0	0	0	0	0	1	7.399	158.3	39.5	24.3	4.52	221	1.85	0.03	8.81	22.23	30.86	NA	23	78	4	NA	NA
P756	1	86	0	NA	0	0	8	0	1	0	0	0	0	0	0	0	1	1	1	1	1	0	0	0	0	0	1	0	0	7.457	92.6	29.2	22.5	10.26	136	9.5	0.171	21	7.7	NA	NA	9	150.1	NA	NA	NA
P758	1	75	1	17.3	0	0	5	1	1	0	0	0	0	0	1	0	1	1	0	0	0	0	0	0	0	0	0	0	0	7.443	119	38.5	26.4	5.67	170	0.74	NA	66.24	NA	NA	NA	NA	120.3	NA	0	0
P759	0	44	0	29.3	1	3	0	0	0	0	0	0	0	0	0	1	1	0	1	0	0	0	0	0	0	0	0	0	0	7.359	117.3	37.7	20.7	5.43	174	1.1	0.04	NA	NA	NA	NA	31	67.1	3.3	NA	NA
P760	0	86	0	NA	0	0	8	0	0	0	1	0	0	0	1	0	1	0	1	0	0	0	0	0	0	0	0	0	0	NA	NA	NA	NA	3.52	321	0.8	0.068	16.59	NA	NA	NA	NA	44	NA	0	0
P761	1	76	0	22.22	0	0	12	0	1	1	0	0	0	0	0	0	1	1	0	0	0	0	0	0	0	0	0	0	0	7.423	57.4	62.3	36.6	9.48	206	0.76	0.02	1.39	3.98	54.59	NA	28	38.3	7.2	0	1
P762	0	76	1	22.03	0	0	6	0	1	0	0	0	0	0	0	0	1	0	1	0	0	0	0	0	0	0	0	0	0	7.307	10.46	4.46	16.3	5.03	185	2.4	NA	NA	NA	NA	NA	NA	460.4	NA	0	1
P763	0	67	1	20.8	0	0	31	1	1	0	0	0	0	0	0	0	1	1	1	0	0	0	0	0	0	0	0	0	0	NA	NA	NA	NA	8.34	179	0.14	0.279	26.89	NA	NA	NA	22	113.8	NA	0	1
P764	0	66	0	19.53	0	3	21	0	0	0	0	0	0	0	0	0	0	1	1	0	0	0	0	0	0	0	0	0	0	7.347	138.9	48.6	24.8	4.11	281	2.2	0.04	0.45	NA	NA	NA	18	63.4	7.1	0	1
P765	0	67	1	NA	0	0	35	0	0	0	0	1	0	0	0	0	1	1	1	0	0	0	0	0	1	0	0	0	0	7.381	144	42.4	24.3	2.29	85	1.28	NA	7	NA	NA	NA	NA	75.6	NA	NA	NA
P766	1	84	1	26.57	0	0	5	0	0	0	0	0	0	0	0	1	1	0	1	1	1	0	0	0	0	0	0	0	0	7.444	106.7	28.5	19.2	11.39	204	0.3	0.01	NA	20.26	17.37	155	13	74.6	5.1	NA	NA
P767	0	86	1	24.21	1	3	31	0	1	0	1	0	0	0	0	0	1	1	1	1	1	1	0	0	0	0	0	0	0	7.427	78.8	40.7	26.4	11.17	150	0.58	0.36	NA	70.47	NA	NA	120	158.7	11.3	NA	NA
P768	1	89	1	NA	0	3	6	0	1	0	0	0	0	0	0	0	1	1	1	1	1	1	0	0	0	0	0	0	0	7.444	66.7	34.2	23.2	8.43	256	0.94	15.53	NA	370.97	NA	837	113	114.5	6.9	NA	NA
P769	1	83	1	22.15	0	3	3	0	1	0	0	0	0	0	0	0	1	0	1	0	0	0	0	0	0	0	0	1	0	7.42	52.9	39.1	25.1	9.57	341	2.34	0.02	1.95	NA	NA	NA	22	111.7	8.1	0	1
P770	0	58	1	22.44	0	3	15	0	0	0	0	0	0	0	0	0	0	1	0	0	0	0	0	0	0	0	0	0	0	7.423	89.6	41.2	26.4	6.25	331	1.34	0.04	NA	28.27	NA	NA	81	66.7	5.5	NA	NA
P771	0	42	1	24.03	0	3	7	0	0	0	0	0	0	0	0	0	0	1	1	1	1	0	0	0	0	0	0	0	0	7.454	99	39.1	27	10.68	274	3.27	0.01	NA	1.93	NA	NA	23	71.4	6.5	NA	NA
P772	0	73	1	25.65	0	3	7	0	0	0	0	0	0	0	0	0	0	1	1	0	0	0	0	0	0	0	0	0	0	7.451	109.6	36.2	25.8	6.69	289	0.99	0.03	15.88	117.14	837.5	958	76	81.9	3.5	0	1
P773	0	86	1	22.39	0	0	0	1	0	0	1	0	0	0	0	0	1	0	1	0	0	1	0	0	0	0	1	0	0	7.457	186.4	32.4	24.1	11.96	169	1.13	9.48	78.97	8.36	147.19	2050	120	292.5	20.9	0	1
P774	0	80	0	NA	0	2	13	0	0	0	0	0	0	0	0	0	0	0	1	1	1	0	0	0	0	0	0	0	0	7.361	136.9	43.9	24.2	6.49	266	2.3	0.02	NA	3.8	160.96	505	44	89	7.4	0	1
P775	0	59	0	NA	0	3	9	0	0	0	0	0	0	0	0	1	1	1	1	0	0	1	0	0	1	0	0	0	0	7.391	156.7	37.3	22.1	7.89	359	1.2	0.01	8.36	3.74	459.87	NA	61	72.8	5.1	0	1
P776	0	60	0	23.63	0	3	14	0	0	0	0	0	0	0	0	0	0	0	1	1	1	0	0	0	0	0	0	0	0	7.353	95.4	38.9	21.1	5.53	186	0.3	0.01	NA	10.62	283.9	341	16	69.6	4.5	NA	NA
P777	0	43	0	20.43	0	3	5	0	0	0	0	0	0	0	0	1	1	1	1	0	0	0	0	0	0	0	0	0	0	7.441	135.5	37.4	25.7	6.31	181	3.03	0.04	4.91	9.15	674.46	NA	22	85.9	5	NA	NA
P778	0	88	0	21.48	0	0	2	1	0	0	0	0	0	1	0	1	1	0	1	1	1	0	0	0	0	0	0	0	0	7.39	84	35.4	21	5.39	274	1.1	0.01	2.57	21.39	47.05	NA	73	76.4	NA	NA	NA
P779	0	57	0	NA	0	3	14	0	0	0	0	0	0	0	0	1	1	0	1	0	0	0	0	0	0	0	0	0	0	7.339	82.4	43.1	22.6	6.74	258	1.9	0.04	NA	5.92	285.81	NA	67	59.2	7.6	0	1
P780	1	85	1	17.58	0	0	6	0	1	1	0	0	0	1	0	1	1	1	1	0	0	0	0	0	0	0	0	0	0	7.456	56.1	33.2	23	11.74	202	0.6	3.94	11.27	NA	NA	NA	NA	82.4	8.5	NA	NA
P781	0	55	1	33.8	0	0	14	0	1	0	0	0	0	0	0	0	1	0	1	1	1	0	0	0	0	0	0	0	0	7.393	68.4	43.5	25.3	5.55	321	28.9	0.04	1.92	36.2	1251.12	686	67	96	6.9	0	1
P782	1	78	1	NA	0	1	0	1	1	0	0	0	0	0	1	0	1	1	1	0	0	0	0	0	1	0	0	0	0	7.377	8.48	4.78	21.1	6.14	142	0.63	0.181	46.9	NA	NA	NA	NA	43	NA	0	0
P783	0	67	1	23.18	1	0	12	0	0	0	0	0	0	0	0	1	1	0	1	1	1	0	0	0	0	0	0	1	0	7.38	132.5	27.2	15.7	5.17	268	0.9	NA	8.56	60.97	41.55	1265	79	99.9	4	0	0
P784	0	87	1	17.15	0	2	9	0	0	0	0	0	0	0	0	1	1	0	1	0	0	0	0	0	0	0	0	0	0	7.415	75.7	41.8	26.3	5.73	290	1.45	0.03	6.69	28.31	105.59	398	67	104	3.4	0	1
P785	1	90	1	19.37	0	0	2	0	0	0	0	0	0	0	1	1	1	1	0	0	0	0	0	0	0	0	0	0	0	NA	NA	NA	NA	NA	NA	NA	NA	NA	NA	NA	NA	NA	NA	NA	NA	NA
P786	1	86	1	24.22	0	0	7	0	0	0	0	0	0	0	0	0	0	1	1	1	1	0	0	1	0	0	0	0	0	7.427	107.4	31.4	22.3	12.67	234	1.13	0.11	45.39	4.34	41.74	2020	68	124.3	21.5	0	1
P787	1	84	1	25	1	0	8	0	1	0	0	0	0	0	0	0	1	0	1	1	1	0	0	0	0	0	0	0	0	7.467	98.6	33.7	24.1	7.35	208	1.1	0.01	NA	11.93	8	508	28	107.2	9.2	NA	NA
P788	0	67	1	24.22	0	3	2	0	1	0	0	0	0	0	0	0	1	1	1	1	1	0	0	0	0	0	0	0	0	7.361	81.7	43.7	23.6	9.65	226	1.31	0.02	0.22	NA	NA	895	17	102.4	9.5	0	1
P789	0	66	0	19.04	1	2	8	0	0	0	0	0	0	0	0	0	0	0	1	1	1	0	0	0	0	0	0	0	0	7.357	122.5	56.5	30.9	4.29	250	0.9	0.04	NA	9.9	161.12	84.6	17	56.8	3.9	NA	NA
P790	0	78	1	23.14	1	0	7	0	1	1	0	0	0	0	0	0	1	1	1	1	1	0	0	0	0	0	0	0	0	7.351	92.1	52	26.4	6.51	174	0.67	0.09	37.41	NA	NA	NA	NA	85.3	NA	0	1
P791	0	68	1	22.96	1	3	14	0	1	1	0	0	0	0	0	0	1	0	1	1	1	0	0	0	0	0	0	0	0	7.332	143.1	47.4	24.4	11.23	267	1.83	0.04	9.32	2.85	32.43	1037	120	117	3.9	NA	NA
P792	0	72	1	20.28	1	0	17	0	1	1	0	0	0	0	0	0	1	0	1	1	1	0	0	0	0	0	0	0	0	7.357	77.5	41.9	22.9	7.27	519	1.1	0.02	NA	2.74	104.32	983	71	82.8	4.2	NA	NA
P793	0	63	0	23.03	0	2	17	0	0	1	0	0	0	1	0	0	1	0	1	0	0	1	0	0	0	0	0	0	0	7.372	87.5	40.9	23.3	6.99	430	31.8	0.416	4.12	6.72	119.24	328	28	66.9	4.4	0	1
P794	1	51	1	26.43	0	2	10	0	1	1	1	1	0	0	0	0	1	0	1	1	1	0	0	0	0	0	0	0	0	7.443	234	35.4	24.1	7.07	249	6.4	0.05	0.35	2.97	11.67	1.6	5	107.9	9.6	0	0
P795	0	54	1	20.41	0	0	20	0	1	1	0	0	0	0	0	0	1	1	1	1	1	0	0	0	0	0	0	0	1	7.382	169	57.1	33.9	4.12	470	10.6	0.01	0.31	4.1	134.94	NA	18	72.3	5.7	NA	NA
P796	0	83	1	22.14	0	2	5	0	1	0	0	0	0	0	0	1	1	1	1	1	1	0	0	0	0	0	0	0	0	NA	NA	NA	NA	5.73	162	1.1	0.03	NA	NA	NA	NA	NA	96.6	5.4	NA	NA
P797	0	16	1	25.25	0	2	28	0	1	0	0	0	0	0	0	1	1	0	1	1	1	0	0	1	0	0	0	0	0	7.291	142	55	25.5	5.46	330	2	0.04	NA	2.1	41.25	NA	NA	75.3	3.3	NA	NA
P798	0	33	1	29.96	0	3	24	0	0	0	0	0	0	0	0	0	0	0	1	0	0	0	0	0	0	0	0	0	0	NA	NA	NA	NA	6.74	222	49.7	0.01	0.34	3.32	56.7	512	9	94.3	3.8	NA	NA
P799	0	92	0	19.65	0	0	21	1	1	0	0	0	0	0	0	0	1	0	1	1	1	0	0	0	0	0	0	0	0	7.429	98.1	37.8	25.2	5.33	314	0.72	0.02	NA	7.4	142.34	NA	54	6	76.6	1	1
P800	0	70	1	28.91	0	3	10	0	1	0	0	0	0	0	0	0	1	1	1	1	1	0	0	0	0	0	0	0	0	7.431	121.8	28.2	18.4	6.97	304	60	0.03	4.7	3.35	37.56	NA	67	92.5	7	NA	NA
P801	0	57	1	22.86	0	3	21	0	1	0	0	0	0	0	0	0	1	0	1	1	1	1	0	0	0	0	0	0	1	NA	NA	NA	NA	4.6	102	1.2	0.01	NA	7.06	124.74	NA	24	85.1	7.1	NA	NA
P802	1	78	0	20.55	0	0	7	0	1	1	0	0	0	0	0	0	1	1	0	0	0	0	0	0	0	0	0	0	0	7.275	128	89.9	34.8	9.74	131	0.64	0.328	26.02	NA	NA	NA	NA	45	NA	0	0
P803	0	81	1	23.7	0	0	1	0	1	0	0	0	0	0	1	0	1	0	0	0	0	0	0	0	0	0	0	0	0	NA	NA	NA	NA	3.78	121	1.13	NA	17.67	NA	NA	NA	NA	96.9	NA	0	0
P804	1	71	0	39.86	0	0	10	1	1	0	0	0	0	0	0	0	1	1	1	1	1	0	0	0	0	0	0	0	0	7.327	71.9	28.5	14.5	23.22	200	15	4.2	20.61	41.76	NA	897	NA	235.4	17.3	NA	1
P805	0	81	0	21.4	0	0	3	0	1	0	0	0	0	0	1	0	1	1	1	0	0	0	0	0	0	0	0	0	0	NA	NA	NA	NA	6.07	151	0.37	0.097	11.9	NA	NA	NA	NA	83.6	NA	0	0
P806	0	65	1	26.79	0	3	15	0	0	0	0	0	0	0	0	0	0	0	1	1	1	0	0	0	0	0	0	0	0	7.397	90.8	41.2	24.7	5.33	262	1.53	0.02	1.31	NA	NA	196	11	84.6	4.9	NA	NA
P807	0	80	0	27.5	0	0	0	0	0	0	0	0	0	0	1	1	1	0	1	0	0	0	0	0	0	0	0	0	0	NA	NA	NA	NA	2.85	102	0.86	NA	24	NA	NA	NA	NA	62.2	NA	NA	NA
P808	0	72	1	29.4	0	0	14	0	1	0	0	0	0	0	1	0	1	1	1	0	0	0	0	0	1	0	0	0	0	7.441	137.4	40.3	27	7.88	301	0.42	0.01	1.7	NA	NA	447	60	69.7	5.2	NA	1
P809	0	68	1	23.15	0	0	17	0	0	1	0	0	0	0	0	0	1	1	1	0	0	0	0	0	0	0	0	0	1	7.45	73.5	33	24.2	10.89	431	0.29	0.04	5.85	7.38	756.03	NA	58	78.3	6.7	NA	NA
P810	1	84	1	26.8	0	0	9	1	1	1	0	0	0	0	0	0	1	1	1	0	0	0	0	0	0	0	0	0	0	7.542	95.2	39.9	27.6	6.74	212	1.02	0.061	45.96	NA	NA	NA	NA	72.3	NA	NA	NA
P811	0	84	1	22.9	0	0	3	0	1	0	0	0	0	0	0	1	1	1	0	1	1	0	0	0	0	0	0	0	0	7.322	84.4	29.8	17.1	20.78	88	0.49	NA	151.36	NA	NA	NA	NA	219.2	NA	0	0
P812	0	61	1	24.6	0	0	2	1	1	0	1	0	0	0	0	0	1	0	1	0	0	0	0	0	0	0	0	0	0	7.312	86.5	32.8	16.6	3.87	203	0.51	NA	12	NA	NA	NA	NA	822.5	NA	NA	NA
P813	1	82	1	NA	0	0	9	0	1	0	0	0	0	0	1	0	1	1	1	1	1	0	0	0	0	0	0	0	0	7.412	110	42.9	26.4	9.21	165	1.15	0.137	58.56	NA	NA	NA	NA	70.7	NA	NA	NA
P814	1	82	1	25.7	0	0	6	1	1	0	0	0	0	0	0	0	1	0	1	0	0	0	0	0	0	0	0	0	0	7.467	99.6	30.7	23.6	7.55	248	0.77	0.214	120.12	NA	NA	NA	NA	80.6	NA	NA	NA
P815	1	82	1	23.7	0	3	8	0	1	0	0	0	0	0	0	0	1	1	1	1	1	0	0	0	0	0	0	0	0	7.485	63.5	30.7	24.7	13.45	221	0.21	1.44	213.08	NA	NA	NA	NA	78.2	NA	1	1
P816	1	61	1	15.2	0	0	9	0	0	0	0	0	0	0	0	1	1	1	1	0	0	0	0	0	0	0	0	0	0	NA	NA	NA	NA	5.91	24	0.04	1.58	71.64	34.8	NA	NA	NA	58.4	NA	0	0
P817	0	65	1	NA	0	0	16	0	0	0	0	0	0	0	1	0	1	0	1	0	0	0	0	0	0	0	0	0	0	NA	NA	NA	NA	3.88	275	1.2	NA	NA	NA	NA	NA	5	NA	NA	NA	1
P818	0	99	0	26.84	0	0	3	0	1	0	0	0	0	0	1	0	1	1	1	0	0	0	0	0	0	0	0	0	0	7.453	136.9	32.4	22.3	4.61	182	0.5	0.11	NA	1.69	NA	2060	120	87.2	5.2	NA	1
P819	0	81	1	23.7	0	0	7	1	0	0	0	0	0	0	0	0	1	1	1	0	0	0	0	0	0	0	0	0	0	7.42	69.3	34.1	22.8	NA	NA	NA	NA	NA	NA	NA	NA	NA	NA	NA	NA	NA
P820	0	61	0	23.4	0	0	3	0	0	0	0	0	0	0	0	0	0	1	1	0	0	0	0	0	0	0	0	0	0	7.457	123	31.8	NA	9.08	102	0.56	7.97	93.94	NA	NA	NA	NA	NA	NA	0	1
P821	1	81	1	NA	0	0	1	0	1	0	0	0	0	0	0	0	1	1	1	0	0	0	0	0	0	0	0	0	0	7.417	117	37.4	24.2	16.25	250	1.35	6.88	135.07	NA	NA	NA	NA	95.5	NA	0	0
P822	1	81	1	NA	0	2	2	1	1	0	0	0	0	0	1	0	1	1	1	0	0	0	0	0	0	0	0	0	0	7.372	17.97	5.43	23.1	7.65	92	0.96	10.1	11	NA	NA	NA	NA	97.1	NA	0	0
P823	1	80	0	25.4	0	0	6	1	0	0	0	0	0	0	0	0	1	0	0	0	0	0	0	0	0	0	0	0	0	7.453	83.6	27.6	21.5	7.29	223	0.95	0.187	14	NA	NA	NA	NA	106.7	NA	0	0
P824	1	79	1	23.4	0	0	4	1	1	0	0	0	0	0	0	0	1	0	0	0	0	0	0	0	0	0	0	0	0	7.356	110	34.6	19.9	3.08	63	0.27	0.329	44.9	NA	NA	NA	NA	293.2	NA	NA	NA
P825	1	61	0	25.2	0	2	10	0	0	0	0	0	0	0	0	0	0	1	0	0	0	1	0	0	1	0	0	0	0	7.451	10.47	4.19	21.4	4.19	185	0.65	0.619	116.67	NA	NA	NA	NA	65.7	NA	NA	NA
P826	0	79	0	28	0	0	0	1	1	0	0	0	0	0	0	0	1	0	0	0	0	0	0	0	0	0	0	0	0	NA	NA	NA	NA	5.01	185	1.83	NA	NA	NA	NA	NA	NA	NA	NA	NA	NA
P827	0	61	1	24.2	1	3	8	0	1	0	0	0	0	0	0	0	1	0	0	0	0	0	0	0	1	0	0	0	0	NA	NA	NA	NA	NA	NA	NA	NA	NA	NA	NA	NA	NA	NA	NA	NA	NA
P828	1	79	1	19.8	0	0	8	0	0	1	0	0	0	0	0	0	1	1	1	0	0	0	0	0	0	0	0	0	0	7.398	116	38.2	23.5	19.02	188	0.24	0.437	110.17	NA	NA	NA	NA	66.5	NA	NA	NA
P829	1	61	0	20.2	0	3	13	0	0	0	0	0	0	0	0	0	0	1	0	0	0	0	0	0	0	0	0	0	0	NA	NA	NA	NA	3.27	303	1.24	NA	9	NA	NA	NA	NA	68.3	NA	NA	NA
P830	1	78	1	25	0	0	15	0	1	0	0	0	0	0	1	0	1	0	0	0	0	1	0	0	0	0	0	0	0	NA	NA	NA	NA	5.16	416	1.23	NA	8	NA	NA	NA	NA	87.7	NA	NA	NA
P831	1	60	1	23.4	1	0	10	0	1	0	0	0	0	0	0	1	1	1	1	0	0	0	0	0	0	0	0	0	0	7.386	9.11	4.35	19.2	6.48	223	1.47	0.375	91.52	NA	NA	NA	NA	85.9	NA	1	1
P832	1	82	1	20.1	0	0	6	0	0	0	0	0	0	0	0	1	1	1	0	0	0	0	0	0	0	0	0	0	0	7.515	137	28.8	24.9	10.03	245	1.22	1.28	66.86	NA	NA	NA	NA	88.7	NA	1	1
P833	0	60	1	22.2	0	0	7	0	0	0	0	0	0	0	0	0	0	1	1	0	0	0	0	0	0	0	0	0	0	NA	NA	NA	NA	9.94	231	1.24	0.059	NA	NA	NA	NA	NA	76.9	NA	1	1
P834	1	80	1	18.4	0	0	6	0	1	0	0	0	0	0	0	0	1	1	1	1	1	0	0	0	0	0	0	0	0	7.455	8.29	3.74	19.3	11.11	235	0.81	0.055	115	NA	NA	NA	NA	83.7	NA	NA	NA
P835	1	81	1	19.5	0	3	10	1	1	0	0	0	0	0	0	0	1	1	1	0	0	0	0	0	0	0	0	0	0	7.448	10.07	4.41	22.3	5.63	258	0.5	0.059	49.56	NA	NA	NA	NA	61.2	NA	1	1
P836	0	80	0	31.6	0	0	7	0	1	0	0	0	0	0	0	1	1	1	1	0	0	0	0	0	0	0	0	0	0	7.395	8.89	5.61	25.2	4.54	198	1.59	NA	34.13	NA	NA	NA	NA	63.4	NA	0	1
P838	1	84	0	27	0	0	1	0	1	1	0	0	0	0	0	0	1	1	1	0	0	0	0	0	0	0	0	0	0	NA	NA	NA	NA	3.06	133	0.86	NA	11.68	NA	NA	NA	NA	NA	NA	0	0
P839	0	60	0	22.4	0	0	NA	0	0	0	0	0	0	0	0	0	0	0	1	0	0	0	0	0	0	0	0	0	0	NA	NA	NA	NA	NA	NA	NA	NA	NA	NA	NA	NA	NA	NA	NA	NA	NA
P840	0	60	1	20.6	0	0	0	0	0	0	0	0	0	0	0	0	0	1	0	0	0	0	0	0	0	0	0	0	0	NA	NA	NA	NA	NA	NA	NA	NA	NA	NA	NA	NA	NA	NA	NA	NA	NA
P841	0	60	1	23.3	0	0	1	0	0	0	1	0	0	0	0	0	1	0	1	0	0	0	0	0	1	0	0	0	0	NA	NA	NA	NA	3.66	123	0.77	NA	12	NA	NA	NA	NA	1310.8	NA	NA	NA
P842	0	60	1	29.7	0	2	0	0	1	0	0	0	0	0	0	0	1	1	0	0	0	0	0	0	0	0	0	0	0	NA	NA	NA	NA	6.79	200	2.47	NA	32	NA	NA	NA	NA	NA	NA	NA	NA
P843	0	72	0	24	0	0	19	0	1	0	0	0	0	0	0	1	1	0	0	0	0	0	0	0	0	0	0	0	0	NA	NA	NA	NA	NA	NA	NA	NA	NA	NA	NA	NA	NA	NA	NA	NA	NA
P844	0	60	0	23.4	0	0	4	0	0	0	0	0	0	0	0	0	0	1	1	0	0	0	0	0	0	0	0	0	0	NA	NA	NA	NA	4.04	178	1.75	NA	40	NA	NA	NA	NA	70.4	NA	0	1
P845	0	72	0	25.3	0	2	10	1	1	0	0	0	0	0	0	1	1	1	0	0	0	0	0	0	0	0	0	0	0	NA	NA	NA	NA	5.3	129	0.91	NA	23	NA	NA	NA	NA	88.6	7.8	0	0
P846	1	71	1	24	0	0	15	0	1	0	1	0	0	0	0	1	1	0	1	1	1	1	0	0	0	0	0	0	0	7.345	80	41.5	22.6	6.3	186	1.35	NA	41	NA	NA	NA	NA	111.4	9	1	1
P847	0	71	1	20.03	0	0	3	0	0	1	0	0	0	0	0	0	1	0	0	1	1	0	0	0	0	0	0	0	0	NA	NA	NA	NA	NA	NA	NA	NA	NA	NA	NA	NA	NA	NA	NA	NA	NA
P848	1	60	1	24.2	0	1	5	1	1	0	0	0	0	0	0	0	1	0	0	1	1	0	0	0	0	0	0	0	0	7.335	41.5	52.8	28.1	3.5	32	0.2	101	316.75	5010	NA	NA	59	229.4	NA	0	0
P849	0	71	1	21.3	0	0	0	1	1	0	0	0	0	0	1	0	1	0	0	0	0	0	0	0	0	0	0	0	0	NA	NA	NA	NA	8.2	314	1.76	NA	70.22	NA	NA	NA	NA	NA	4	NA	NA
P850	0	51	1	27.36	0	3	26	0	0	0	0	0	0	0	0	0	0	0	1	0	0	0	0	0	0	0	0	0	0	NA	NA	NA	NA	NA	NA	NA	NA	NA	NA	NA	NA	NA	NA	NA	NA	NA
P851	0	73	1	24.22	1	3	32	0	0	0	0	0	0	0	0	0	0	0	1	1	1	0	0	0	0	0	0	0	0	NA	NA	NA	NA	NA	NA	NA	NA	NA	NA	NA	NA	NA	NA	NA	NA	NA
P852	1	86	1	17.59	0	3	10	0	0	0	0	0	0	0	0	0	0	1	1	0	0	0	0	0	0	0	0	0	0	7.474	52.2	38.3	28.1	12.83	192	0.17	14.35	208.78	NA	NA	1463	87	83.4	11.4	1	1
P853	1	76	1	22.49	1	0	10	0	1	0	0	0	0	0	0	0	1	0	0	0	0	1	0	0	0	0	0	0	0	7.464	90	69.6	28.2	4.75	242	0.53	0.06	24.62	NA	NA	NA	NA	76.7	NA	0	1
P854	0	58	0	20.96	0	3	3	0	0	0	0	0	0	0	0	1	1	0	1	1	1	0	0	0	0	0	0	0	0	7.444	79.5	36.3	25.4	10.34	247	2.75	0.03	0.43	31.06	1032.87	NA	9	68.6	4.4	NA	NA
P855	0	82	0	19.23	0	2	14	1	1	0	0	0	0	0	1	0	1	1	1	0	0	0	0	0	0	0	0	0	0	7.457	114.2	32.1	24.1	8.71	360	1.35	0.01	3.07	21.37	1297.85	106	12	47.4	5.2	NA	NA
P856	1	76	1	29.38	1	0	10	0	0	1	0	1	0	0	1	0	1	0	0	1	1	1	0	0	0	0	0	0	0	7.426	66	40.3	26	8.64	431	0.76	0.352	204.25	NA	NA	NA	NA	55.9	NA	1	1
P857	0	41	1	18.55	0	0	4	0	0	0	0	0	0	1	0	0	1	1	0	0	0	0	0	0	0	0	1	0	0	7.442	85.5	37.2	25.7	2.42	61	0.54	0.25	7.85	NA	NA	2010	24	94.2	5.1	0	0
P858	0	76	0	19.46	0	0	3	0	0	0	0	0	0	1	0	0	1	0	1	0	0	0	0	0	0	0	0	0	0	NA	NA	NA	NA	5.09	109	1.24	NA	101.72	NA	NA	NA	NA	71	NA	0	0
P859	0	57	0	15.56	0	0	10	0	0	0	1	0	0	0	0	0	1	1	1	0	0	0	0	0	0	0	0	1	0	7.233	91.9	25.8	12.7	6.33	147	0.19	10.32	8.1	90.23	91.67	2030	50	429.1	38.2	1	1
P860	0	65	1	35.01	0	0	10	1	1	0	1	0	0	0	0	1	1	0	1	1	1	1	0	0	0	0	0	0	0	7.326	23.1	33.5	17.4	2.62	117	0.19	0.04	3.38	32.84	28.84	2100	92	215	19.6	0	1
P861	0	77	0	20	0	0	3	0	1	0	0	0	0	0	0	0	1	0	1	1	1	1	0	0	0	0	0	0	0	7.485	102.6	38.4	29.2	12.63	339	2.35	0.02	21.22	NA	NA	437	45	81.7	6.1	1	1
P862	0	76	0	19.07	0	0	2	0	0	0	0	0	0	0	0	0	0	0	1	0	0	0	0	0	0	0	0	0	0	NA	NA	NA	NA	3.55	163	1.59	NA	32	NA	NA	NA	NA	63.2	NA	0	1
P863	0	73	0	19.53	0	0	10	0	0	0	0	0	0	0	0	1	1	0	1	0	0	0	0	0	0	0	0	0	0	NA	NA	NA	NA	4.41	191	0.79	0.058	17.44	NA	NA	NA	NA	51.6	NA	0	0
P864	1	73	1	21.63	0	2	6	0	0	1	0	0	0	0	0	0	1	1	0	1	1	0	0	0	1	0	0	0	0	7.478	76.3	31.4	25.1	5.28	263	0.62	NA	58.27	NA	NA	NA	NA	68.2	NA	0	1
P865	1	73	0	26.17	0	2	9	0	1	0	0	0	0	0	0	0	1	0	1	0	0	0	0	0	0	0	0	0	0	7.389	92.3	43.6	25.3	5.95	304	1.5	NA	12.32	NA	NA	NA	NA	57.3	NA	0	1
P866	1	73	0	25.17	0	0	5	0	0	0	0	0	0	0	0	0	0	1	1	0	0	0	0	0	0	0	0	0	0	7.472	71.7	38.7	28.3	4.87	155	0.59	0.269	81.5	NA	NA	NA	NA	45.7	NA	0	1
P867	1	73	0	27.47	0	0	0	0	1	0	0	0	0	0	0	0	1	1	1	1	1	0	1	0	1	0	0	0	0	NA	NA	NA	NA	2.41	160	1.18	NA	23.95	NA	NA	NA	NA	87.2	NA	0	0
P868	1	73	1	27.73	0	0	7	0	1	0	0	0	0	1	0	0	1	1	1	1	1	0	0	0	0	0	0	0	0	7.444	93.3	41	27.7	6.28	164	0.71	0.586	86.64	NA	NA	NA	NA	77.3	NA	0	0
P869	1	69	0	24.97	0	0	5	0	0	0	0	0	0	0	0	1	1	1	1	1	1	0	0	0	0	0	0	0	0	7.44	90.8	37.2	25.2	6.17	164	1.3	0.416	1.6	5.6	NA	NA	17	61.7	6.8	0	1
P870	0	72	1	14.84	1	0	10	0	1	1	0	0	0	0	0	0	1	0	1	1	1	0	0	0	0	0	0	0	0	7.44	75.7	45.3	29.5	4.33	152	0.27	0.142	14	NA	NA	NA	NA	63	NA	0	0
P871	1	75	1	28	1	0	0	0	0	1	0	0	0	1	0	0	1	0	1	1	1	0	0	0	0	0	0	0	0	7.47	77.3	53.4	39	NA	NA	NA	NA	NA	NA	NA	NA	NA	NA	NA	NA	NA
P872	1	76	1	21.1	0	0	7	0	1	0	0	0	0	0	0	0	1	1	1	0	0	0	0	0	0	0	0	0	0	7.468	71.6	36.4	26.8	12.12	208	0.54	0.243	173.79	NA	NA	NA	NA	144.3	NA	NA	NA
P873	0	56	1	24.8	0	3	15	0	0	1	0	0	0	0	0	0	1	1	1	1	1	0	0	0	0	0	0	0	0	7.392	86.2	42.9	25.2	7.32	256	1.13	0.01	1.36	56.66	3485.82	1147	67	92.7	6.3	0	1
P874	0	58	1	21.46	0	3	3	1	0	0	0	0	0	0	0	0	1	1	0	0	0	0	0	0	0	0	0	0	0	7.403	82.5	40.2	24.6	5.66	122	0.92	0.07	43.78	10.74	41.42	1568	86	142.7	15	NA	NA
P875	0	83	1	22.86	0	3	11	0	0	0	0	0	0	0	0	0	0	1	1	1	1	0	0	0	0	0	0	0	0	7.416	74.2	52.1	30.8	10.95	287	0.6	0.13	41.03	29.98	170.88	NA	67	68	5.8	NA	NA
P876	1	88	1	22.49	0	0	10	1	1	0	0	0	0	0	1	0	1	1	1	0	0	0	0	0	0	0	0	0	0	7.441	72	30.9	22.5	8.72	55	3.16	2.87	164.5	480.3	174.42	2070	72	103.5	11.7	0	1
P877	0	45	0	27.97	0	3	9	0	0	0	0	0	0	0	0	0	0	0	1	0	0	1	0	0	0	0	0	0	0	7.411	102	37.4	23.4	9.56	288	3.2	0.02	NA	1.4	25.4	82.2	13	73.3	4.1	0	1
P878	1	75	0	NA	0	0	2	0	1	0	0	0	0	0	0	0	1	1	1	0	0	0	0	0	0	0	0	0	0	NA	NA	NA	NA	7.73	166	1.15	0.07	16	NA	NA	NA	NA	69.2	NA	NA	NA
P879	0	55	0	NA	0	3	36	0	0	0	0	0	0	0	0	0	0	0	1	1	1	0	0	0	0	0	0	0	0	NA	NA	NA	NA	4.98	319	1.7	0.01	NA	2.28	8.29	NA	25	80.4	3	1	1
P880	0	58	1	22.76	0	3	10	0	0	0	0	0	0	0	0	0	0	1	1	1	1	0	0	0	0	0	0	0	1	7.391	125.7	49.9	28.1	8.33	265	1	0.04	0.73	NA	NA	360	12	91.3	6.8	0	1
P881	1	86	1	29.03	0	3	4	1	0	0	0	0	0	0	0	0	1	1	1	0	0	0	0	0	0	0	0	0	0	7.452	55.6	35.9	25.5	3.94	126	0.63	0.02	71.79	46.23	71.52	NA	51	119.9	7.8	1	1
P882	0	74	0	25.96	0	0	12	1	1	0	0	1	0	0	0	0	1	0	1	0	0	0	0	0	0	0	0	0	0	7.39	127	35.6	21.9	4.29	47	0.48	0.154	47.07	NA	NA	NA	NA	91.1	NA	NA	NA
P883	0	60	0	21.99	0	3	9	0	1	1	0	0	0	0	0	0	1	0	1	1	1	1	0	0	0	0	0	0	0	7.384	165	45.8	26.7	5.51	235	1.3	0.01	1.23	NA	NA	217	56	98.8	4.7	0	1
P884	0	64	0	21.48	0	3	21	1	1	0	0	0	0	0	0	0	1	1	1	0	0	0	0	0	0	0	0	0	0	7.294	129	36	16.9	12.95	352	0.9	0.99	227.86	47.64	119.72	1192	120	65.5	12.2	NA	NA
P885	0	79	1	24.22	0	1	14	1	1	1	1	0	0	0	1	0	1	0	1	1	1	0	0	0	0	0	0	0	0	7.382	132	32.2	18.9	11.47	237	1.1	0.06	42.68	8.14	164.62	741	97	158.9	11.6	0	1
P886	0	51	0	NA	0	3	21	0	0	0	0	0	0	0	0	1	1	0	0	0	0	0	0	0	0	0	0	0	0	7.391	105.7	39.8	23.6	7.05	318	2.3	0.04	NA	1.75	28.89	NA	24	64.6	4.7	0	1
P887	0	83	1	22.86	1	0	10	1	1	1	0	0	0	0	0	0	1	1	1	0	0	1	0	0	0	0	0	0	0	7.357	94.1	32.7	17.9	3.66	120	0.6	0.04	1.51	25.33	19.78	NA	77	86.7	8.8	NA	1
P888	1	67	1	24.22	1	3	9	0	1	1	0	0	0	0	0	0	1	0	1	1	1	1	0	0	0	0	0	0	0	7.391	65	36.4	21.6	9.18	179	1.5	0.03	7.62	66.7	48.26	1275	63	72.6	4.9	NA	1
P890	1	70	0	18.73	0	0	3	1	1	0	1	0	0	0	0	0	1	0	1	1	1	0	0	0	0	0	0	0	0	7.426	58.4	25.3	16.3	7.53	199	0.7	0.11	8.63	9.76	31.46	1857	91	112.7	8.4	NA	NA
P891	0	89	0	20	0	3	19	0	0	1	0	0	0	0	0	0	1	0	1	1	1	0	0	0	0	0	0	0	0	7.365	144	30.2	16.9	10.72	342	0.6	0.02	NA	1.55	29.42	522	79	139.9	8.7	1	1
P892	0	53	1	19.5	1	0	10	0	0	1	0	1	0	0	0	0	1	0	1	0	0	1	0	0	0	0	0	0	1	7.376	86.1	49.9	28.6	6.77	237	44.9	0.01	1.29	NA	NA	NA	17	81.7	5.6	NA	NA
P893	0	72	1	15.48	0	2	6	0	0	0	0	0	0	0	0	1	1	0	1	1	1	0	0	0	0	0	0	0	0	7.416	125.7	46	29	12.61	422	0.9	0.06	NA	2.81	193.7	692	55	63.8	8.2	NA	NA
P894	0	70	1	24	0	3	7	0	1	1	0	0	0	0	0	0	1	1	1	1	1	0	0	0	0	0	0	0	0	7.38	76.1	40	23.1	9.44	273	22.3	0.04	3.41	2.48	NA	NA	17	79.7	5.2	NA	NA
P895	1	78	1	24.22	0	3	9	1	1	1	0	1	0	0	1	0	1	0	1	1	1	0	0	0	0	0	0	0	0	7.496	56.4	41.8	23.8	10.55	492	0.5	0.19	55.47	9.21	49.97	1408	97	103.5	11.6	0	1
P896	0	53	0	20.34	0	3	10	0	0	1	0	0	0	1	0	0	1	0	1	0	0	0	0	0	0	0	0	0	0	7.43	99.6	32.4	21.6	9.46	355	14.5	0.04	NA	13.86	NA	322	61	64.5	3.7	NA	NA
P897	1	50	1	15.57	1	0	15	0	0	0	0	0	0	0	0	0	0	1	1	1	1	0	0	0	0	0	0	0	0	7.433	108.6	28.3	18.6	5.89	187	0.7	0.43	10.15	114.29	29.93	NA	69	61.4	2.7	NA	1
P898	0	89	1	15.82	1	3	21	0	1	1	0	0	0	0	0	1	1	0	1	1	1	0	0	0	0	0	0	0	0	7.408	170.4	45.3	28	5.41	267	1.1	0.01	NA	2.07	12.74	322	13	124.5	11.4	NA	NA
P899	0	78	0	27.34	0	3	14	0	0	0	0	1	0	0	0	1	1	1	0	1	1	0	0	0	0	0	0	0	0	7.411	130.3	43.7	27.2	6.82	239	2.5	0.02	NA	NA	NA	NA	53	81.5	3.5	NA	1
P900	0	71	0	19.02	0	0	14	0	1	1	0	0	0	0	0	1	1	0	0	1	1	1	0	0	0	0	0	0	0	7.419	92.9	36.3	23.1	7.17	354	0.5	NA	0.36	NA	NA	NA	NA	68	3.9	NA	1
P901	1	66	1	24.22	0	3	3	1	1	0	0	0	0	0	0	0	1	1	1	1	1	0	0	0	1	0	0	0	0	7.356	106	37.5	20.5	17.92	397	1.1	0.17	8.23	NA	NA	NA	55	86.5	9.7	NA	1
