# Supplementary material for: Clinical and pathogen features of COVID-19-associated infections during an Omicron strain outbreak in Guangzhou, China
Source: Microbiol Spectr. 2024 Sep 6;12(10):e03406-23. doi: 10.1128/spectrum.03406-23 (PMC11448415; doi:10.1128/spectrum.03406-23)
Supplement: Table S3 — Detection results of conventional method in BALF samples for 221 patients (raw data). [file spectrum.03406-23-s0003.xlsx]

## Sheet: clinical
Supplementary Table3-1.The basic diseases and laboratory examination for 221 patients
病人编号	年龄	性别	临床分型	吸烟	疫苗接种次数	糖尿病	心血管疾病	慢性肺部疾病	慢性肾脏疾病	免疫抑制	肿瘤	神经系统疾病	白细胞计数	淋巴细胞计数	D-二聚体	IL-6	C反应蛋白	PCT	类固醇	入院两天内采样	共感染	继发感染
PatientID	Age	Sex	ClinicalType	Smoking	VaccineShotNUM	Diabetes	CardiovascularDiseases	ChronicLungDisease	ChronicKidneyDisease	Immunosuppression	Tumors	NervousSystemDiseases	WBC	Lymphocyte	DDimer	IL6	CRP	PCT	Steroid	SampledWithin2D	Coinfection	Superinfection
	year												10^9/L	10^9/L	mg/L	pg/mL	mg/L	ug/L
P225	59	0	1	0	3	0	1	0	0	0	0	0	23.5	0.5	1763	NA	NA	3	0	0	0	0
P884	64	0	0	0	3	1	1	0	0	0	0	0	12.95	0.9	3484	47.64	227.86	0.99	0	1	1	0
P739	75	1	0	1	0	0	1	1	0	0	0	0	5.66	1.1	555	34.85	1.4	0.01	0	0	0	1
P342	86	0	0	0	2	0	0	0	0	0	0	0	4.69	1.4	2270	1.83	2.87	0.03	0	0	0	1
P557	56	1	0	0	3	0	0	0	0	0	0	0	4.3	1.1	262	1.04	NA	0.04	0	0	0	1
P543	64	0	1	0	2	0	1	0	0	0	0	0	3.13	1.5	2468	6.95	NA	0.04	0	0	0	1
P315	82	1	0	0	3	0	0	0	0	0	0	0	3.85	0.4	1372	67.37	6.83	0.04	1	1	0	0
P528	66	1	0	1	0	0	0	0	0	0	0	0	8.48	1.7	797	16.96	27.22	0.02	0	0	0	1
P158	66	1	0	0	3	1	1	0	0	0	0	0	7.38	0.67	925	46.16	187.28	0.43	1	1	1	0
P530	71	1	0	0	3	0	0	0	0	0	0	0	NA	NA	NA	2.26	NA	NA	0	1	0	0
P259	75	1	1	1	0	0	1	0	0	0	0	0	16.5	0.3	698	12.37	4.82	0.43	0	0	0	1
P010	76	1	1	1	0	0	1	0	0	0	0	0	14	0.82	0.76	202	161	0.525	1	0	0	0
P745	61	0	0	0	3	0	0	0	0	0	0	0	4.12	1.3	811	3.26	0.09	0.02	0	0	0	0
P017	87	1	1	1	0	0	1	0	0	0	0	0	16	0.73	8.23	NA	82.75	NA	1	0	0	0
P779	57	0	0	0	3	0	0	0	0	0	0	0	6.74	1.9	511	5.92	NA	0.04	0	0	0	1
P161	69	1	0	1	3	1	1	0	0	1	0	0	3.29	0.38	905	6.05	43.51	0.05	1	0	0	1
P552	62	0	1	0	3	1	1	0	0	0	0	0	NA	NA	NA	NA	NA	NA	0	1	1	0
P209	84	0	1	0	1	0	0	0	0	0	0	0	5.81	0.3	4108	234.72	17.81	2.38	0	0	0	1
P279	40	0	0	0	3	0	0	0	0	0	0	0	4.87	1.3	400	4.06	2.25	0.03	0	1	0	0
P167	81	0	0	1	3	1	1	0	0	0	0	1	15.27	1.38	1095	NA	23.38	0.15	1	0	0	1
P152	79	1	0	0	3	1	1	0	0	0	0	0	17.44	0.43	5274	28.61	27.5	0.03	1	0	0	0
P317	80	0	1	0	1	1	1	0	0	0	0	0	6.66	0.69	2612	401.83	5.32	0.02	1	0	0	1
P751	58	1	0	0	3	0	0	0	0	0	0	0	13.72	0.4	268	3.11	0.44	0.02	0	0	0	0
E024	85	0	1	0	0	0	1	1	0	0	0	0	7.51	0.9	11000	NA	NA	0.37	0	0	0	1
E025	50	0	0	0	1	1	0	0	0	0	0	0	10.4	0.77	0.57	NA	204.57	14	1	1	0	0
E026	77	0	0	1	3	0	0	0	0	0	0	0	4.45	0.44	100.97	NA	151	NA	1	0	0	1
E027	76	0	1	0	0	1	1	0	0	0	0	0	4.92	1.4	10000	4.27	0.39	0.05	0	0	0	1
E028	73	0	0	0	3	0	1	0	0	0	0	0	15.63	0.84	10000	75.69	5.94	0.12	0	1	0	0
E029	68	1	0	0	0	0	0	0	0	0	0	1	3.19	0.75	1002	21.96	NA	0.01	0	1	0	0
E030	72	0	1	0	0	0	0	0	0	0	0	0	8.56	1.45	1008	2.76	NA	0.02	0	0	0	0
E031	50	1	0	1	3	1	0	0	0	0	0	0	13.7	0.7	1010	16.95	1.62	0.07	0	1	1	0
E032	83	0	1	0	0	0	1	1	1	1	0	0	10.2	0.8	1028	NA	NA	0.03	0	0	0	1
E033	84	1	0	0	3	0	0	0	0	0	0	0	6.27	1.1	1034	123.91	20.5	0.04	0	0	0	1
E034	89	0	0	0	0	0	1	1	0	0	0	0	9.97	0.86	104.86	7108	179.61	0.742	1	0	0	0
E035	46	1	0	1	0	0	0	1	0	0	0	0	8.62	0.5	1050	NA	10.86	0.05	1	0	0	0
E036	82	0	0	0	0	0	1	0	0	0	0	1	21.45	2.3	1059	12.51	0.45	0.01	1	1	0	0
E037	74	0	0	0	0	1	1	0	0	0	0	0	7.34	7.8	1069	NA	NA	0.02	0	0	0	0
E038	46	0	1	0	0	0	0	0	0	0	0	0	9.52	0.6	1084	6.43	103.85	0.36	1	1	0	0
E039	76	1	0	1	3	0	0	1	0	0	0	0	15.27	1.38	1095	NA	23.38	0.15	1	1	0	0
E040	68	0	1	0	1	0	0	1	0	0	0	0	5.97	0.42	11.51	NA	270.61	2.63	1	0	0	1
E041	76	0	1	0	3	1	0	0	0	0	0	0	8.04	0.7	1101	NA	NA	0.03	1	0	0	1
E042	72	0	0	0	0	1	0	0	0	0	0	0	8.94	2.1	1106	12.82	5.56	0.339	1	1	1	0
E043	72	0	0	1	0	0	0	0	0	0	0	0	8.66	1.1	1113	16.14	81.61	0.04	1	0	0	1
E044	22	0	1	0	0	0	0	0	0	0	1	1	5.35	0.4	1119	NA	18.18	0.22	0	0	0	1
E045	84	1	0	0	0	0	0	0	0	0	0	0	7.15	1	1139	NA	1.32	0.01	0	0	0	1
E046	83	0	1	1	3	0	0	0	1	0	0	1	7.98	1.2	1143	37.03	12.72	0.02	1	0	0	0
E047	72	1	0	1	0	0	0	0	0	0	0	0	5.73	0.8	1147	NA	NA	0.03	0	0	0	0
E048	81	0	1	1	3	0	0	1	0	0	0	0	6.51	1.4	1154	1.53	NA	NA	0	0	0	0
E049	87	1	0	0	0	0	0	0	0	0	0	1	18.8	0.5	1186	NA	NA	3.75	0	0	0	0
E050	55	0	0	0	0	1	0	1	0	0	0	0	6.04	1.37	1204	NA	NA	0.04	0	0	0	0
E051	76	0	1	1	0	0	1	0	0	0	0	1	4.06	0.5	1207	NA	68.29	0.05	0	0	0	1
E052	50	0	0	0	0	0	0	1	0	0	0	0	9.19	0.9	1224	26.17	48.92	0.29	1	0	0	1
E053	87	0	0	1	3	0	0	0	0	0	0	0	5.78	0.8	1225	NA	2.6	0.13	0	1	0	0
E054	47	1	1	0	0	0	0	0	0	0	0	0	4.78	1.1	1245	NA	NA	0.05	0	0	0	1
E055	47	1	1	0	0	0	0	0	0	0	0	0	6.74	1.31	1249	NA	NA	0.01	1	0	0	0
E056	75	0	0	0	0	1	1	0	0	1	0	0	6.73	1.2	1263	15.98	13.75	0.27	1	1	0	0
E057	74	0	0	0	3	0	0	1	0	0	0	0	9.45	18.1	1291	NA	NA	0.02	0	1	0	0
E058	76	0	1	1	3	0	0	0	0	0	0	0	5.08	0.9	1297	0.12	1.44	0.321	1	1	0	0
E059	49	1	0	0	3	0	0	0	0	0	0	0	6.83	0.64	1306	63.98	99.85	0.13	1	1	0	0
E060	76	0	0	1	0	1	0	0	0	0	1	0	10.15	0.57	1330	NA	5.92	0.38	1	0	0	1
E061	57	0	1	0	0	0	0	0	0	1	0	0	3.88	0.9	1333	46.05	6.23	0.03	1	0	0	0
E062	49	0	1	0	0	0	0	0	0	0	0	0	7.36	1.2	1334	38.69	13.87	0.164	1	0	0	1
E063	47	1	1	1	0	0	0	0	1	0	1	0	3.8	0.36	1350	NA	11	0.71	1	0	0	1
E064	72	0	0	0	0	0	0	0	0	0	0	0	12.67	0.4	1376	NA	NA	0.11	0	0	0	0
E065	87	0	1	0	0	1	0	0	0	0	0	0	4.63	0.9	1379	1.33	NA	0.04	0	0	0	1
E066	77	0	0	0	1	1	1	1	0	1	0	0	3.55	0.94	1397	18.02	60.24	0.52	1	1	0	0
E067	77	1	0	0	3	1	0	0	0	0	1	0	7.86	1.8	1397	NA	6.7	0.05	1	0	0	1
E068	74	1	1	0	0	0	0	1	0	0	0	0	7.74	1	1427	10.1	35.52	0.23	0	0	0	0
E069	26	0	0	1	0	0	0	0	0	0	1	0	3.83	5.9	1430	NA	8.07	0.01	0	1	0	0
E070	74	0	1	1	0	0	0	0	0	0	0	0	18.39	0.4	1440	27.09	4.16	0.02	1	1	0	0
E071	88	0	1	0	3	0	0	1	0	0	0	0	7.11	0.8	1447	9.81	22.53	0.03	0	0	0	1
E072	56	0	0	0	3	1	0	0	0	0	0	0	5.59	1	1464	NA	5.44	0.18	0	1	1	0
E073	77	0	0	1	3	0	0	0	0	0	0	1	NA	NA	1512	3.89	10.34	0.04	1	0	0	1
E074	47	1	1	0	2	0	0	1	0	0	0	0	7.33	0.5	1548	6.42	38.25	0.06	1	0	0	1
E075	48	1	1	0	3	0	0	0	0	0	0	0	4.83	0.7	1597	NA	NA	0.01	0	0	0	1
E076	46	1	1	0	0	1	0	0	0	1	0	0	4.93	1	1597	NA	73.33	1.42	0	0	0	1
E077	67	0	1	0	0	1	0	0	0	0	0	0	8.63	0.56	1633	NA	NA	NA	1	1	1	0
E078	46	0	0	1	2	0	0	0	0	0	0	0	8.27	6.7	1642	1.12	14.54	0.12	1	0	0	0
E079	48	0	0	0	0	0	0	0	0	0	0	0	7.21	0.5	1681	73.37	6.01	0.02	1	1	0	0
E080	73	1	0	0	0	0	0	0	0	1	0	0	5.86	20.6	1699	NA	26.25	0	0	0	0	1
E081	48	0	0	0	0	0	0	1	0	0	0	0	7.35	0.5	1705	NA	NA	2.84	0	1	0	0
E082	77	1	1	0	3	0	0	1	0	0	0	0	20.25	0.8	1717	262.66	180.1	0.2	0	0	0	1
E083	75	0	1	0	0	1	0	0	0	0	0	0	4.87	10.7	1792	NA	NA	0.28	0	0	0	1
E084	47	0	0	0	0	0	0	1	0	0	0	0	5.4	0.4	1864	5.93	NA	0.38	1	1	1	0
E085	47	1	0	0	3	0	0	0	1	0	1	0	7.66	3	187	1.39	0.11	0.03	1	1	0	0
E086	85	0	0	0	3	1	0	1	0	0	0	1	10.31	0.13	19.92	210	307.63	4.05	1	1	1	0
E087	76	0	1	0	0	1	0	1	0	0	0	0	6.28	1.3	200	10.86	32.82	0.04	1	0	0	1
E088	74	1	0	0	0	0	0	0	0	0	0	0	5.97	1.8	200	2.13	1.71	0.01	0	1	0	0
E089	76	0	1	0	0	1	1	1	0	1	0	0	15.9	0.68	2024	NA	143.6	0.43	1	1	1	0
E090	38	0	0	0	3	0	0	0	0	0	0	0	8.47	0.8	2098	NA	NA	NA	0	0	0	1
E091	74	0	1	0	3	0	0	1	0	0	0	1	7.63	2.63	211	1.82	0.6	0.02	1	0	0	0
E092	80	1	1	0	0	0	0	0	0	0	0	0	4.43	0.3	2117	16.33	90.06	0.64	1	0	0	1
E093	72	0	1	0	3	0	0	1	0	0	0	0	11.27	4.1	2126	NA	94.79	0.08	0	0	0	1
E094	74	0	0	0	2	0	0	0	0	0	0	1	10.44	3.4	213	6.39	NA	0.01	0	1	1	0
E095	27	1	1	0	0	0	0	0	0	0	0	1	9.92	28.9	2172	NA	NA	0.03	0	0	0	0
E096	68	0	0	0	1	1	0	0	1	0	0	0	3.09	0.37	2264	42.47	NA	0.04	1	1	1	0
E097	84	1	0	0	0	1	0	0	0	0	0	0	4.38	1.8	227	1.89	0.06	0.03	1	1	1	0
E098	88	1	1	0	3	0	0	0	1	0	0	0	3.16	1.7	232	NA	NA	0.01	0	0	0	1
E099	89	0	0	0	3	1	0	0	0	0	0	1	4.6	2.3	237	1.03	3.48	0.02	0	0	0	0
E100	47	0	1	0	0	1	0	1	0	1	0	0	5.84	0.72	2393	2.85	72	0.09	0	0	0	1
E101	48	1	0	1	3	0	0	0	0	0	0	0	4.54	1.2	242	NA	6.94	0.04	1	1	1	0
E102	74	0	0	0	3	0	0	0	0	0	0	0	5.42	0.46	2468	2.11	NA	0.08	1	0	0	0
E103	78	1	1	1	0	0	1	0	0	0	0	0	9.51	1.1	248	17.27	1.62	0.207	1	1	0	0
E104	89	0	0	0	2	0	0	0	0	0	0	0	5.15	1.2	265	NA	4.31	0.01	0	1	0	0
E105	76	1	1	0	3	0	0	1	0	0	0	0	9.64	0.31	2663	198.77	NA	12.46	1	1	0	0
E106	48	1	1	1	3	0	0	0	0	0	0	0	11	12.4	268	NA	4.64	0.02	0	1	0	0
E107	48	1	0	0	0	0	0	0	0	0	0	0	7.81	0.2	2683	NA	214.74	52.54	0	0	0	0
E108	49	1	0	0	2	0	0	0	1	0	0	0	5.43	2.8	269	NA	NA	NA	0	0	0	0
E109	47	0	0	0	0	0	1	0	0	1	0	0	6.68	1.3	2774	NA	53.1	0.03	0	0	0	0
E110	74	1	0	0	0	0	0	0	0	1	0	1	7.91	0.4	2980	10.99	8.68	2.84	1	1	0	0
E111	68	1	0	1	1	0	0	0	0	0	0	0	11.11	1.6	299	3.59	1.05	0.09	1	0	0	0
E112	47	1	0	0	3	0	0	0	0	0	0	0	11.28	1.42	3075	NA	NA	3.4	0	0	0	0
E113	48	1	0	0	3	1	1	1	1	0	0	0	6.62	0.25	3080	NA	151.7	6.2	0	1	1	0
E114	81	1	0	0	2	1	0	0	0	0	0	0	6.66	1.7	311	NA	NA	0.04	0	0	0	0
E115	79	0	1	1	3	0	1	1	0	0	0	0	4.54	0.8	315	NA	1.4	0.159	0	0	0	1
E116	74	0	1	1	0	0	1	0	0	0	0	0	4.21	1	333	11.76	NA	0.01	0	0	0	0
E117	47	0	1	0	0	0	1	1	0	0	0	0	7.73	0.7	3346	4.32	51.76	0.35	1	1	0	0
E118	76	0	1	0	2	0	0	0	0	0	0	0	5.85	39.3	342	NA	NA	0.02	0	0	0	1
E119	74	1	0	0	3	0	0	0	0	0	0	0	7.45	1.6	347	15.05	1.49	0.01	0	1	0	0
E120	89	1	1	1	3	0	0	0	0	0	0	0	15.56	2	357	NA	NA	NA	0	0	0	0
E121	73	0	1	0	0	0	1	0	0	0	0	0	3.44	0.51	369	45.55	20.19	0.02	0	1	1	0
E122	73	0	0	0	3	1	1	0	1	0	0	0	7.61	1.5	374	27.43	NA	0.08	0	1	1	0
E123	75	0	0	0	0	0	0	0	1	0	0	0	13.17	0.45	38.18	18.52	13.17	0.127	1	0	0	0
E124	68	0	1	0	2	1	0	0	0	0	1	0	5.61	2.2	383	NA	0.38	0.03	1	0	0	1
E125	76	0	0	1	3	0	0	0	0	0	0	0	6.75	2.2	398	16.5	0.63	0.04	1	0	0	0
E126	48	0	0	0	0	0	0	0	0	0	0	0	1.39	0.48	4.11	NA	121	14	1	1	0	0
E127	87	1	1	0	1	0	0	0	0	0	0	0	5.81	0.3	4108	234.72	17.81	2.38	0	0	0	0
E128	76	0	1	1	0	0	0	0	0	0	0	0	4.66	0.8	416	23.57	0.92	0.01	1	0	0	0
E129	73	1	1	0	3	0	0	0	1	1	0	0	14.26	2	417	5.23	NA	0.02	0	1	0	0
E130	47	1	0	0	2	0	1	1	0	0	0	0	4.65	0.7	423	11.6	8.89	NA	0	1	0	0
E131	81	1	0	0	3	0	0	0	0	0	0	0	12.93	1.4	4255	106.75	0.6	0.12	0	0	0	1
E132	87	0	0	0	1	0	0	0	0	0	0	0	16.87	0.3	4287	120.65	143.98	19.89	1	1	0	0
E133	86	0	1	0	0	1	0	1	0	0	0	0	15.8	4.8	4290	NA	NA	NA	0	1	1	0
E134	89	0	1	0	3	1	0	1	0	0	0	0	11.14	28.7	440	NA	2.98	0.0286	0	0	0	1
E135	83	1	0	0	2	1	0	0	0	0	0	0	3.78	1.4	440	5.89	1.73	0.03	0	0	0	1
E136	86	0	0	0	0	1	0	0	0	0	0	0	3.74	0.77	4456	71.92	37.11	0.55	1	0	0	0
E137	33	1	1	0	3	0	0	0	1	0	0	0	4.46	1.1	451	NA	51.04	0.05	0	0	0	1
E138	77	1	1	0	0	0	0	0	0	0	0	0	2.31	1.2	458	11.58	NA	0.04	0	1	0	0
E139	87	1	0	0	3	0	0	0	0	0	0	0	5.19	2.3	477	9.32	2.04	0.01	1	1	0	0
E140	74	1	1	1	3	0	0	0	0	0	0	0	12.56	1	478	NA	NA	NA	0	0	0	0
E141	79	0	1	0	2	0	0	0	0	0	0	0	3	0.41	481	161.2	18.6	0.02	1	1	0	0
E142	63	0	0	0	0	1	0	0	0	0	0	0	12.76	4.5	4816	NA	6.7	0.55	0	1	1	0
E143	84	1	0	0	0	0	0	1	0	0	0	0	13.18	1.9	4832	NA	18.56	0.25	0	0	0	1
E144	79	1	1	0	3	0	0	0	0	0	0	0	6.75	1.5	486	NA	NA	0.2	0	0	0	1
E145	66	1	1	0	0	0	0	0	0	0	0	0	3.52	0.4	506	4.96	2.29	0.03	1	0	0	0
E146	72	1	0	1	3	0	1	0	0	1	0	1	3.16	26.4	518	NA	7.21	0.04	0	1	0	0
E147	67	1	0	0	0	0	0	0	0	0	1	0	6.85	3	519	NA	1.68	0.01	1	1	0	0
E148	73	0	0	0	3	1	0	0	0	0	0	0	17.44	0.43	5274	28.61	27.5	0.02	1	0	0	0
E149	75	0	0	0	3	1	0	0	0	0	0	0	5.68	0.8	533	43.36	3.78	0.186	1	1	1	0
E150	78	0	0	0	2	1	1	0	0	0	0	0	18.97	0.34	5368	36.84	NA	18.67	0	1	1	0
E151	61	0	1	1	0	0	0	0	0	0	0	0	9.38	0.37	5392	NA	NA	0.59	0	0	0	1
E152	80	0	0	0	3	0	1	0	0	1	0	0	9.15	0.7	541	78.88	NA	0.03	1	1	0	0
E153	48	1	1	1	3	0	0	0	0	0	0	0	10.57	0.8	541	NA	2.37	NA	0	0	0	0
E154	81	1	0	0	1	0	1	0	0	1	0	0	5.08	21.5	547	NA	94.27	0.23	0	1	0	0
E155	73	1	1	1	0	0	0	0	1	0	0	0	11.01	1.2	548	NA	10.86	NA	0	1	0	0
E156	72	1	1	0	2	0	1	0	0	0	0	0	10.68	0.8	551	NA	5.9	NA	0	1	0	0
E157	78	1	1	0	3	0	0	1	0	0	0	0	10.31	0.2	5511	12.58	0.44	0.77	0	0	0	1
E158	75	1	1	0	0	0	0	0	1	0	0	0	5.55	0.72	552	NA	70	0.38	0	0	0	1
E159	77	1	1	0	3	0	0	0	0	0	0	0	3.48	1.4	553	NA	0.22	NA	0	1	0	0
E160	48	0	1	0	0	0	1	0	0	0	0	0	5.78	1.24	584	NA	2.19	0.0998	0	0	0	0
E161	68	0	1	0	3	1	0	1	0	0	0	0	12.46	0.64	585	3.64	NA	0.11	0	0	0	1
E162	67	1	0	0	2	0	0	0	1	0	0	0	8.49	2.4	606	3.98	4.32	0.04	0	1	0	0
E163	88	1	1	0	1	0	0	0	1	0	0	0	6.26	1.46	607	NA	NA	0.01	0	0	0	0
E164	50	0	1	0	3	0	1	0	0	0	0	0	7.71	1.62	620	NA	NA	0.02	0	0	0	0
E165	73	1	1	0	0	1	0	0	0	0	0	0	8.82	0.5	621	203.1	NA	0.49	0	1	1	0
E166	72	0	0	0	0	0	0	0	0	0	0	1	6.67	1.5	630	NA	NA	0.03	0	1	0	0
E167	37	0	0	1	3	0	0	0	0	0	0	0	6.43	0.9	630	7.89	11.69	0.04	1	1	0	0
E168	85	0	1	0	3	0	1	1	1	1	0	0	5.1	0.5	634	NA	NA	NA	0	0	0	1
E169	68	0	1	1	3	0	0	0	0	0	0	0	7.19	1.2	640	23.22	4.23	0.01	1	0	0	0
E170	71	0	0	0	3	0	0	0	0	0	0	0	8.25	1.4	643	NA	23.76	0.02	1	0	0	1
E171	87	0	0	0	3	0	1	0	0	0	0	0	12.09	1.5	644	7.58	NA	0.52	0	0	0	1
E172	72	1	0	1	2	0	0	1	0	0	0	0	10.17	0.3	6450	NA	NA	NA	0	0	0	1
E173	72	0	0	0	0	0	0	0	0	0	0	0	10.74	1.2	654	NA	NA	0.03	0	1	0	0
E174	76	0	0	0	0	0	0	0	1	0	0	0	3.58	0.8	663	10.26	NA	0.04	0	1	0	0
E175	88	1	0	0	1	0	0	0	0	0	0	0	14.59	0.87	7.3	1680	26.89	11.9	1	0	0	0
E176	39	0	1	0	0	0	0	1	0	0	0	0	7.63	5.3	705	4	15.83	0.05	0	0	0	1
E177	86	1	1	1	0	1	1	1	0	0	0	0	6.41	69.2	719	NA	NA	0.232	0	0	0	1
E178	72	1	0	1	2	0	0	0	0	0	0	0	19.67	0.9	7577	NA	25.16	NA	0	0	0	1
E179	74	0	1	0	3	0	0	0	1	0	0	0	8.74	0.74	774	4.31	65.9	0.23	1	1	1	0
E180	82	1	1	1	0	1	1	1	0	0	1	0	13.3	0.9	798	126.32	176.55	0.13	1	0	0	0
E181	77	0	1	0	2	1	0	1	0	0	0	1	7.32	1.4	798	NA	NA	NA	0	0	0	1
E182	88	1	0	0	3	0	0	0	1	0	0	0	5.33	1.5	799	6.81	59.22	0.01	0	1	0	0
E183	76	1	1	1	0	1	0	0	0	0	0	0	16	0.73	8.23	NA	82.75	NA	1	0	0	1
E184	73	1	1	1	3	0	0	0	0	0	0	0	15.21	2.5	803	97.45	117.65	0.08	0	0	0	1
E185	87	1	1	0	3	0	0	0	0	1	0	0	3.2	0.4	813	NA	NA	NA	0	0	0	1
E186	73	1	0	0	2	1	0	1	0	0	0	0	5.63	0.54	825	NA	NA	0.08	1	1	1	0
E187	78	1	1	0	0	1	0	0	0	0	1	0	4.25	1.39	828	67.7	14.8	0.05	1	0	0	0
E188	74	0	0	0	2	0	0	0	1	0	0	0	6.33	2.6	831	12.61	3.44	NA	0	0	0	0
E189	75	0	1	1	1	1	0	0	0	0	0	1	8.21	0.7	852	12.18	NA	0.13	1	0	0	1
E190	26	1	0	1	3	0	0	0	1	0	0	1	10.48	1.6	853	22.66	103.18	0.02	1	0	0	0
E191	91	1	1	0	3	0	0	0	0	0	0	0	5.63	1.8	867	NA	0.87	0.03	0	1	0	0
E192	90	1	0	0	1	0	0	1	0	0	0	0	6.62	1.1	876	3.4	89.58	0.04	1	1	0	0
E193	88	1	1	0	0	0	0	0	0	0	0	0	8.35	1.1	8814	13.59	0.58	0.01	1	1	0	0
E194	47	1	1	0	2	1	0	0	0	0	0	0	10.63	0.6	883	NA	NA	0.05	0	0	0	1
E195	74	1	1	1	3	0	0	1	0	0	0	0	4.86	0.6	883	8.87	10.92	0.02	0	0	0	0
E196	86	0	1	0	0	1	0	0	0	1	1	0	13.7	0.3	895	108.63	152.15	0.11	1	0	0	1
E197	77	0	1	0	2	0	0	0	0	0	0	0	6.29	1.9	899	14.14	1.87	0.03	1	1	1	0
E198	80	1	1	0	3	1	0	0	0	0	0	0	4.27	0.22	899	12.44	19.7	0.11	1	0	0	1
E199	36	0	1	0	0	0	0	1	0	0	0	0	2.88	0.9	899	36.86	17.8	0.05	0	1	0	0
E200	68	0	1	1	3	0	0	0	0	0	0	1	3.29	0.38	905	6.05	43.51	0.05	1	1	0	0
E201	73	1	1	0	0	0	0	1	0	0	0	0	11.1	1.1	919	NA	NA	0.04	0	0	0	1
E202	83	0	0	0	0	0	0	0	0	0	0	0	6.55	1.6	921	27.7	4.38	0.01	1	0	0	0
E203	82	0	0	0	0	0	0	1	0	0	0	0	5.69	0.8	923	35.76	NA	0.08	1	1	0	0
E204	78	1	0	0	3	0	0	0	0	0	0	0	7.38	0.67	925	46.16	187.28	0.43	1	1	0	0
E205	85	0	1	1	2	0	0	0	0	0	0	0	3.72	0.8	931	52.13	7.45	0.06	1	0	0	0
E206	74	0	1	1	0	0	0	0	0	0	0	0	4.83	19.5	957	40.79	10.54	0	1	0	0	1
E207	56	1	1	0	1	0	0	1	0	0	0	0	4.71	2.3	964	1.22	NA	0.02	1	0	0	0
E208	78	1	0	1	3	0	0	0	0	0	0	0	16.27	0.8	978	26.32	6.84	0.08	1	1	0	0
E209	83	1	1	0	2	0	0	1	0	0	0	0	3.62	0.7	993	NA	NA	NA	0	1	0	0
E210	28	1	1	0	3	1	0	0	1	0	0	1	9.8	10.7	993	72.28	135.34	0.25	1	0	0	1
E211	86	0	0	0	0	1	0	1	0	0	0	0	5.69	0.8	999	27.06	NA	1.92	0	1	1	0
E212	80	1	0	1	0	0	0	0	0	0	0	0	12.82	0.5	999	83.54	129.85	0.3	1	0	0	1
E213	88	0	0	0	3	0	0	0	1	0	0	0	7.67	0.39	NA	NA	NA	NA	1	1	1	0
E214	76	0	0	0	0	1	0	0	0	0	0	0	8.03	0.6	NA	NA	NA	NA	0	1	1	0
E215	73	1	1	0	3	0	0	0	0	0	0	1	6.48	1.8	NA	NA	3.56	NA	0	0	0	1
E216	73	1	0	1	0	0	0	0	0	0	0	0	5.45	8	NA	NA	29.22	0.05	0	1	0	0
E217	86	1	0	0	0	1	0	1	0	0	0	0	11.99	12.2	NA	NA	4.86	0.74	0	1	1	0
E218	87	0	1	0	0	1	1	0	0	0	0	0	NA	NA	NA	NA	NA	NA	0	0	0	1
E219	77	1	0	0	0	0	0	0	0	1	0	0	7.62	0.86	NA	NA	140.93	3.81	1	0	0	0
E220	74	0	1	1	3	0	0	0	0	0	0	1	9.87	NA	NA	NA	NA	NA	1	0	0	0
E221	28	0	1	0	2	0	0	0	0	0	0	0	5.96	0.7	NA	NA	6.14	0.22	0	0	0	0

## Sheet: etiology_mNGS
Supplementary Table3-2.Detection results of mNGS in BALF samples for 221 patients (raw data)
病人编号	肺炎克雷伯菌	铜绿假单胞菌	鲍曼不动杆菌	金黄色葡萄球菌	肺炎链球菌	流感嗜血杆菌	大肠埃希菌	结核分枝杆菌	肺炎支原体	溶血葡萄球菌	人类腺病毒C组	乙型流感病毒	烟曲霉	隐球菌
PatientID	Klebsiella pneumoniae	Pseudomonas aeruginosa	Acinetobacter baumannii	Staphylococcus aureus	Streptococcus pneumoniae	Haemophilus influenzae	Escherichia coli	Mycobacterium tuberculosis	Mycoplasma pneumoniae	Staphylococcus haemolyticus	Adenovirus	Influenza B virus	Aspergillus fumigatus	Cryptococcus
P225	0	0	0	0	0	0	0	0	0	0	0	0	0	0
P884	0	0	0	0	0	0	0	0	1	0	0	0	0	0
P739	0	0	0	0	0	0	1	0	0	0	0	0	0	0
P342	1	0	1	0	0	0	1	0	0	0	0	0	1	0
P557	0	0	0	0	0	0	0	0	0	0	1	0	0	0
P543	1	1	1	0	0	0	0	0	0	0	0	0	1	0
P315	0	0	0	0	0	0	0	0	0	0	0	0	0	0
P528	0	0	0	0	1	0	0	0	0	0	0	0	0	0
P158	1	0	0	0	1	1	0	0	0	0	1	0	1	0
P530	0	0	0	0	0	0	0	0	0	0	0	0	0	0
P259	0	0	0	0	0	0	1	0	0	0	0	0	0	0
P010	0	0	0	0	0	0	0	0	0	0	0	0	0	0
P745	0	0	0	0	0	0	0	0	0	0	0	0	0	0
P017	0	0	0	0	0	0	0	0	0	0	0	0	0	0
P779	0	0	0	1	0	0	0	0	0	0	0	0	0	0
P161	1	1	1	0	0	0	0	0	0	0	0	0	0	0
P552	0	0	0	0	0	0	0	0	1	0	0	0	0	0
P209	1	0	0	0	0	0	0	0	0	0	0	0	1	0
P279	0	0	0	0	0	0	0	0	0	0	0	0	0	0
P167	0	0	1	0	0	0	0	0	0	0	0	0	0	0
P152	0	0	0	0	0	0	0	0	0	0	0	0	0	0
P317	0	0	1	0	0	0	0	0	0	0	0	0	0	0
P751	0	0	0	0	0	0	0	0	0	0	0	0	0	0
E024	1	0	0	0	0	0	0	0	0	0	0	0	0	0
E025	0	0	0	0	0	0	0	0	0	0	0	0	0	0
E026	1	0	0	0	0	0	0	0	0	0	0	0	1	0
E027	0	0	1	0	0	0	0	0	0	0	0	0	0	0
E028	0	0	0	0	0	0	0	0	0	0	0	0	0	0
E029	0	0	0	0	0	0	0	0	0	0	0	0	0	0
E030	0	0	0	0	0	0	0	0	0	0	0	0	0	0
E031	0	0	0	0	0	0	0	0	1	0	0	0	0	0
E032	1	0	0	0	0	0	0	0	0	0	0	0	1	0
E033	0	1	0	0	0	0	0	0	0	0	0	0	0	0
E034	0	0	0	0	0	0	0	0	0	0	0	0	0	0
E035	0	0	0	0	0	0	0	0	0	0	0	0	0	0
E036	0	0	0	0	0	0	0	0	0	0	0	0	0	0
E037	0	0	0	0	0	0	0	0	0	0	0	0	0	0
E038	0	0	0	0	0	0	0	0	0	0	0	0	0	0
E039	0	0	0	0	0	0	0	0	0	0	0	0	0	0
E040	1	1	1	0	0	0	0	0	0	0	0	0	0	0
E041	1	1	0	0	0	0	0	0	0	0	0	0	0	0
E042	0	0	0	0	0	0	0	1	0	0	0	0	0	0
E043	0	0	0	0	1	0	0	0	0	0	0	0	0	0
E044	1	1	0	0	0	0	0	0	0	0	0	0	1	0
E045	0	0	0	1	0	0	0	0	0	0	0	0	0	0
E046	0	0	0	0	0	0	0	0	0	0	0	0	0	0
E047	0	0	0	0	0	0	0	0	0	0	0	0	0	0
E048	0	0	0	0	0	0	0	0	0	0	0	0	0	0
E049	0	0	0	0	0	0	0	0	0	0	0	0	0	0
E050	0	0	0	0	0	0	0	0	0	0	0	0	0	0
E051	1	1	0	0	0	0	0	0	0	0	0	0	1	0
E052	1	0	0	0	0	0	0	0	0	0	0	0	1	0
E053	0	0	0	0	0	0	0	0	0	0	0	0	0	0
E054	0	0	1	1	0	0	0	0	0	0	0	0	0	0
E055	0	0	0	0	0	0	0	0	0	0	0	0	0	0
E056	0	0	0	0	0	0	0	0	0	0	0	0	0	0
E057	0	0	0	0	0	0	0	0	0	0	0	0	0	0
E058	0	0	0	0	0	0	0	0	0	0	0	0	0	0
E059	0	0	0	0	0	0	0	0	0	0	0	0	0	0
E060	0	1	1	1	0	0	0	0	0	0	0	0	0	0
E061	0	0	0	0	0	0	0	0	0	0	0	0	0	0
E062	1	1	0	0	0	0	0	0	0	0	0	0	1	0
E063	0	0	1	1	0	0	0	0	0	0	0	0	0	0
E064	0	0	0	0	0	0	0	0	0	0	0	0	0	0
E065	0	0	1	0	0	0	0	0	0	0	0	0	0	0
E066	0	0	0	0	0	0	0	0	0	0	0	0	0	0
E067	1	0	0	0	0	0	0	0	0	0	0	0	0	0
E068	0	0	0	0	0	0	0	0	0	0	0	0	0	0
E069	0	0	0	0	0	0	0	0	0	0	0	0	0	0
E070	0	0	0	0	0	0	0	0	0	0	0	0	0	0
E071	1	0	0	0	0	0	0	0	0	0	0	0	1	0
E072	0	0	0	0	1	0	0	0	0	0	0	0	0	0
E073	0	0	0	0	0	1	0	0	0	0	0	0	0	0
E074	1	1	0	0	0	0	0	0	0	0	0	0	1	0
E075	0	0	1	1	0	0	0	0	0	0	0	0	1	0
E076	0	0	1	0	0	0	0	1	0	0	0	0	0	0
E077	0	0	0	1	0	1	0	0	0	0	0	0	0	0
E078	0	0	0	0	0	0	0	0	0	0	0	0	0	0
E079	0	0	0	0	0	0	0	0	0	0	0	0	0	0
E080	0	1	1	0	0	0	0	0	0	0	0	0	0	0
E081	0	0	0	0	0	0	0	0	0	0	0	0	0	0
E082	1	0	0	0	0	0	0	0	0	1	0	0	0	0
E083	1	1	0	1	0	0	0	0	0	0	0	0	1	0
E084	0	0	0	0	0	0	0	0	0	0	1	0	0	0
E085	0	0	0	0	0	0	0	0	0	0	0	0	0	0
E086	0	0	0	0	1	0	0	0	0	0	0	0	0	0
E087	0	0	1	0	0	0	0	0	0	0	0	0	0	0
E088	0	0	0	0	0	0	0	0	0	0	0	0	0	0
E089	0	0	0	0	1	0	0	0	0	0	1	0	0	0
E090	0	1	0	0	1	0	0	0	0	0	0	0	0	0
E091	0	0	0	0	0	0	0	0	0	0	0	0	0	0
E092	0	0	1	1	0	0	0	0	0	0	0	0	0	0
E093	0	0	0	1	0	0	0	0	0	0	0	0	0	0
E094	0	0	0	1	0	0	0	0	0	0	0	0	0	0
E095	0	0	0	0	0	0	0	0	0	0	0	0	0	0
E096	0	0	0	0	1	0	0	0	0	0	0	0	0	0
E097	0	0	0	0	0	0	0	0	0	0	0	1	0	0
E098	0	1	1	0	0	0	0	0	0	0	0	0	0	0
E099	0	0	0	0	0	0	0	0	0	0	0	0	0	0
E100	0	0	0	1	0	0	1	0	0	0	0	0	0	0
E101	0	0	0	0	0	1	0	0	0	0	0	0	0	0
E102	0	0	0	0	0	0	0	0	0	0	0	0	0	0
E103	0	0	0	0	0	0	0	0	0	0	0	0	0	0
E104	0	0	0	0	0	0	0	0	0	0	0	0	0	0
E105	0	0	0	0	0	0	0	0	0	0	0	0	0	0
E106	0	0	0	0	0	0	0	0	0	0	0	0	0	0
E107	0	0	0	0	0	0	0	0	0	0	0	0	0	0
E108	0	0	0	0	0	0	0	0	0	0	0	0	0	0
E109	0	0	0	0	0	0	0	0	0	0	0	0	0	0
E110	0	0	0	0	0	0	0	0	0	0	0	0	0	0
E111	0	0	0	0	0	0	0	0	0	0	0	0	0	0
E112	0	0	0	0	0	0	0	0	0	0	0	0	0	0
E113	0	0	0	0	0	1	0	0	0	0	0	0	0	0
E114	0	0	0	0	0	0	0	0	0	0	0	0	0	0
E115	0	0	0	1	0	0	0	0	0	0	0	0	0	0
E116	0	0	0	0	0	0	0	0	0	0	0	0	0	0
E117	0	0	0	0	0	0	0	0	0	0	0	0	0	0
E118	0	1	0	0	0	0	0	0	0	0	0	0	0	0
E119	0	0	0	0	0	0	0	0	0	0	0	0	0	0
E120	0	0	0	0	0	0	0	0	0	0	0	0	0	0
E121	0	0	0	0	0	0	0	0	0	0	1	0	0	0
E122	0	0	0	0	1	0	0	0	1	0	0	0	0	0
E123	0	0	0	0	0	0	0	0	0	0	0	0	0	0
E124	1	1	0	1	0	0	0	0	0	0	0	0	1	0
E125	0	0	0	0	0	0	0	0	0	0	0	0	0	0
E126	0	0	0	0	0	0	0	0	0	0	0	0	0	0
E127	0	0	0	0	0	0	0	0	0	0	0	0	0	0
E128	0	0	0	0	0	0	0	0	0	0	0	0	0	0
E129	0	0	0	0	0	0	0	0	0	0	0	0	0	0
E130	0	0	0	0	0	0	0	0	0	0	0	0	0	0
E131	0	0	0	0	0	1	0	0	0	1	0	0	0	0
E132	0	0	0	0	0	0	0	0	0	0	0	0	0	0
E133	0	0	0	0	0	1	0	0	0	0	0	0	1	0
E134	0	0	1	0	0	0	0	0	0	0	0	0	0	0
E135	0	0	0	0	0	0	1	0	0	0	0	0	0	0
E136	0	0	0	0	0	0	0	0	0	0	0	0	0	0
E137	0	0	0	1	0	0	0	0	0	0	0	0	0	0
E138	0	0	0	0	0	0	0	0	0	0	0	0	0	0
E139	0	0	0	0	0	0	0	0	0	0	0	0	0	0
E140	0	0	0	0	0	0	0	0	0	0	0	0	0	0
E141	0	0	0	0	0	0	0	0	0	0	0	0	0	0
E142	0	0	0	0	0	1	0	0	0	0	0	0	0	0
E143	0	0	0	1	0	0	0	0	0	0	0	0	0	0
E144	1	0	0	0	0	0	0	0	0	0	0	0	1	0
E145	0	0	0	0	0	0	0	0	0	0	0	0	0	0
E146	0	0	0	0	0	0	0	0	0	0	0	0	0	0
E147	0	0	0	0	0	0	0	0	0	0	0	0	0	0
E148	0	0	0	0	0	0	0	0	0	0	0	0	0	0
E149	0	0	0	0	1	0	0	0	0	0	0	0	0	0
E150	0	0	0	0	1	0	0	0	0	0	0	0	0	0
E151	1	0	0	1	0	0	0	1	0	0	0	0	0	0
E152	0	0	0	0	0	0	0	0	0	0	0	0	0	0
E153	0	0	0	0	0	0	0	0	0	0	0	0	0	0
E154	0	0	0	0	0	0	0	0	0	0	0	0	0	0
E155	0	0	0	0	0	0	0	0	0	0	0	0	0	0
E156	0	0	0	0	0	0	0	0	0	0	0	0	0	0
E157	1	1	0	0	0	0	0	0	0	0	0	0	1	0
E158	1	0	1	0	0	0	0	0	0	0	0	0	1	0
E159	0	0	0	0	0	0	0	0	0	0	0	0	0	0
E160	0	0	0	0	0	0	0	0	0	0	0	0	0	0
E161	0	0	1	0	0	0	0	0	0	0	0	0	0	0
E162	0	0	0	0	0	0	0	0	0	0	0	0	0	0
E163	0	0	0	0	0	0	0	0	0	0	0	0	0	0
E164	0	0	0	0	0	0	0	0	0	0	0	0	0	0
E165	0	0	0	0	0	0	0	0	1	0	0	0	0	0
E166	0	0	0	0	0	0	0	0	0	0	0	0	0	0
E167	0	0	0	0	0	0	0	0	0	0	0	0	0	0
E168	1	1	0	0	0	0	0	0	0	0	0	0	0	0
E169	0	0	0	0	0	0	0	0	0	0	0	0	0	0
E170	0	1	0	0	0	0	0	0	0	0	0	0	0	0
E171	0	1	0	0	0	0	0	0	0	0	0	0	0	0
E172	0	0	0	0	0	0	0	0	0	0	0	0	0	1
E173	0	0	0	0	0	0	0	0	0	0	0	0	0	0
E174	0	0	0	0	0	0	0	0	0	0	0	0	0	0
E175	0	0	0	0	0	0	0	0	0	0	0	0	0	0
E176	0	0	0	1	0	0	0	0	0	0	0	0	1	0
E177	1	0	1	0	0	0	0	0	0	0	0	0	0	0
E178	0	1	0	0	0	0	0	0	0	0	0	0	0	0
E179	0	0	0	0	0	1	0	0	0	0	0	0	0	0
E180	0	0	0	0	0	0	0	0	0	0	0	0	0	0
E181	1	1	1	0	0	0	0	0	0	0	0	0	1	0
E182	0	0	0	0	0	0	0	0	0	0	0	0	0	0
E183	0	0	1	0	0	0	0	0	0	0	0	0	0	0
E184	1	0	0	0	0	0	0	0	0	0	0	0	0	0
E185	1	1	0	0	0	0	0	0	0	0	0	0	1	0
E186	0	0	0	0	1	0	0	1	0	0	0	0	0	0
E187	0	0	0	0	0	0	0	0	0	0	0	0	0	0
E188	0	0	0	0	0	0	0	0	0	0	0	0	0	0
E189	0	0	0	0	0	0	1	0	0	0	0	0	0	0
E190	0	0	0	0	0	0	0	0	0	0	0	0	0	0
E191	0	0	0	0	0	0	0	0	0	0	0	0	0	0
E192	0	0	0	0	0	0	0	0	0	0	0	0	0	0
E193	0	0	0	0	0	0	0	0	0	0	0	0	0	0
E194	1	0	0	0	0	0	0	0	0	0	0	0	0	0
E195	0	0	0	0	0	0	0	0	0	0	0	0	0	0
E196	1	1	0	1	0	0	0	0	0	0	1	0	0	0
E197	0	0	0	0	0	0	0	0	0	0	1	0	0	0
E198	0	0	0	0	0	0	1	0	0	0	0	0	0	0
E199	0	0	0	0	0	0	0	0	0	0	0	0	0	0
E200	0	0	0	0	0	0	0	0	0	0	0	0	0	0
E201	1	1	0	0	0	0	0	0	0	1	0	0	1	0
E202	0	0	0	0	0	0	0	0	0	0	0	0	0	0
E203	0	0	0	0	0	0	0	0	0	0	0	0	0	0
E204	0	0	0	0	0	0	0	0	0	0	0	0	0	0
E205	0	0	0	0	0	0	0	0	0	0	0	0	0	0
E206	1	0	0	0	0	0	0	0	0	0	0	0	1	0
E207	0	0	0	0	0	0	0	0	0	0	0	0	0	0
E208	0	0	0	0	0	0	0	0	0	0	0	0	0	0
E209	0	0	0	0	0	0	0	0	0	0	0	0	0	0
E210	1	1	0	0	0	0	1	0	0	0	0	0	0	0
E211	0	0	0	0	1	0	0	0	0	0	0	0	1	0
E212	1	0	0	0	0	0	0	0	0	0	0	0	0	0
E213	0	0	0	0	0	0	0	0	0	0	1	0	0	0
E214	0	0	0	1	0	1	0	0	0	0	0	0	0	0
E215	1	0	1	1	0	0	0	0	0	0	0	0	1	0
E216	0	0	0	0	0	0	0	0	0	0	0	0	0	0
E217	0	0	0	0	0	0	0	1	0	0	0	0	0	0
E218	0	0	1	0	0	0	0	0	0	0	0	0	0	0
E219	0	0	0	0	0	0	0	0	0	0	0	0	0	0
E220	0	0	0	0	0	0	0	0	0	0	0	0	0	0
E221	0	0	0	0	0	0	0	0	0	0	0	0	0	0

## Sheet: etiology_conventional
Supplementary Table3-3.Detection results of conventional method in BALF samples for 221 patients (raw data)
病人编号	肺炎克雷伯菌	铜绿假单胞菌	鲍曼不动杆菌	金黄色葡萄球菌	肺炎链球菌	流感嗜血杆菌	大肠埃希菌	结核分枝杆菌	肺炎支原体	溶血葡萄球菌	人类腺病毒C组	乙型流感病毒	烟曲霉	隐球菌
PatientID	Klebsiella pneumoniae	Pseudomonas aeruginosa	Acinetobacter baumannii	Staphylococcus aureus	Streptococcus pneumoniae	Haemophilus influenzae	Escherichia coli	Mycobacterium tuberculosis	Mycoplasma pneumoniae	Staphylococcus haemolyticus	Adenovirus	Influenza B virus	Aspergillus fumigatus	Cryptococcus
P225	0	0	0	0	0	0	0	0	0	0	0	0	0	0
P884	0	0	0	0	0	0	0	0	0	0	0	0	0	0
P739	0	0	0	0	0	0	0	0	0	0	0	0	0	0
P342	0	0	0	0	0	0	1	0	0	0	0	0	0	0
P557	0	0	0	0	0	0	0	0	0	0	0	0	0	0
P543	0	0	0	0	0	0	0	0	0	0	0	0	1	0
P315	0	0	0	0	0	0	0	0	0	0	0	0	0	0
P528	0	0	0	0	0	0	0	0	0	0	0	0	0	0
P158	0	0	0	0	0	0	0	0	0	0	0	0	0	0
P530	0	0	0	0	0	0	0	0	0	0	0	0	0	0
P259	0	0	0	0	0	0	0	0	0	0	0	0	0	0
P010	0	0	0	0	0	0	0	0	0	0	0	0	0	0
P745	0	0	0	0	0	0	0	0	0	0	0	0	0	0
P017	0	0	0	0	0	0	0	0	0	0	0	0	0	0
P779	0	0	0	0	0	0	0	0	0	0	0	0	1	0
P161	0	0	1	0	0	0	0	0	0	0	0	0	0	0
P552	0	0	0	0	0	0	0	0	0	0	0	0	0	0
P209	0	0	0	0	0	0	0	0	0	0	0	0	0	0
P279	0	0	0	0	0	0	0	0	0	0	0	0	0	0
P167	0	0	1	0	0	0	0	0	0	0	0	0	0	0
P152	0	0	0	0	0	0	0	0	0	0	0	0	0	0
P317	0	0	1	0	0	0	0	0	0	0	0	0	0	0
P751	0	0	0	0	0	0	0	0	0	0	0	0	0	0
E024	0	0	0	0	0	0	0	0	0	0	0	0	0	0
E025	0	0	0	0	0	0	0	0	0	0	0	0	0	0
E026	0	0	0	0	0	0	0	0	0	0	0	0	0	0
E027	0	0	0	0	0	0	0	0	0	0	0	0	0	0
E028	0	0	0	0	0	0	0	0	0	0	0	0	0	0
E029	0	0	0	0	0	0	0	0	0	0	0	0	0	0
E030	0	0	0	0	0	0	0	0	0	0	0	0	0	0
E031	0	0	0	0	0	0	0	0	0	0	0	0	0	0
E032	0	0	0	0	0	0	0	0	0	0	0	0	1	0
E033	0	1	0	0	0	0	0	0	0	0	0	0	0	0
E034	0	0	0	0	0	0	0	0	0	0	0	0	0	0
E035	0	0	0	0	0	0	0	0	0	0	0	0	0	0
E036	0	0	0	0	0	0	0	0	0	0	0	0	0	0
E037	0	0	0	0	0	0	0	0	0	0	0	0	0	0
E038	0	0	0	0	0	0	0	0	0	0	0	0	0	0
E039	0	0	0	0	0	0	0	0	0	0	0	0	0	0
E040	0	0	0	0	0	0	0	0	0	0	0	0	0	0
E041	0	0	0	0	0	0	0	0	0	0	0	0	0	0
E042	0	0	0	0	0	0	0	0	0	0	0	0	0	0
E043	0	0	0	0	0	0	0	0	0	0	0	0	0	0
E044	0	0	0	0	0	0	0	0	0	0	0	0	0	0
E045	0	0	0	0	0	0	0	0	0	0	0	0	0	0
E046	0	0	0	0	0	0	0	0	0	0	0	0	0	0
E047	0	0	0	0	0	0	0	0	0	0	0	0	0	0
E048	0	0	0	0	0	0	0	0	0	0	0	0	0	0
E049	0	0	0	0	0	0	0	0	0	0	0	0	0	0
E050	0	0	0	0	0	0	0	0	0	0	0	0	0	0
E051	0	0	0	0	0	0	0	0	0	0	0	0	0	0
E052	0	0	0	0	0	0	0	0	0	0	0	0	0	0
E053	0	0	0	0	0	0	0	0	0	0	0	0	0	0
E054	0	0	0	0	0	0	0	0	0	0	0	0	0	0
E055	0	0	0	0	0	0	0	0	0	0	0	0	0	0
E056	0	0	0	0	0	0	0	0	0	0	0	0	0	0
E057	0	0	0	0	0	0	0	0	0	0	0	0	0	0
E058	0	0	0	0	0	0	0	0	0	0	0	0	0	0
E059	0	0	0	0	0	0	0	0	0	0	0	0	0	0
E060	0	1	0	0	0	0	0	0	0	0	0	0	0	0
E061	0	0	0	0	0	0	0	0	0	0	0	0	0	0
E062	0	0	0	0	0	0	0	0	0	0	0	0	0	0
E063	0	0	0	0	0	0	0	0	0	0	0	0	0	0
E064	0	0	0	0	0	0	0	0	0	0	0	0	0	0
E065	0	0	0	0	0	0	0	0	0	0	0	0	0	0
E066	0	0	0	0	0	0	0	0	0	0	0	0	0	0
E067	0	0	0	0	0	0	0	0	0	0	0	0	0	0
E068	0	0	0	0	0	0	0	0	0	0	0	0	0	0
E069	0	0	0	0	0	0	0	0	0	0	0	0	0	0
E070	0	0	0	0	0	0	0	0	0	0	0	0	0	0
E071	0	0	0	0	0	0	0	0	0	0	0	0	0	0
E072	0	0	0	0	0	0	0	0	0	0	0	0	0	0
E073	0	0	0	0	0	0	0	0	0	0	0	0	0	0
E074	0	0	0	0	0	0	0	0	0	0	0	0	0	0
E075	0	0	0	0	0	0	0	0	0	0	0	0	0	0
E076	0	0	0	0	0	0	0	1	0	0	0	0	0	0
E077	0	0	0	0	0	0	0	0	0	0	0	0	0	0
E078	0	0	0	0	0	0	0	0	0	0	0	0	0	0
E079	0	0	0	0	0	0	0	0	0	0	0	0	0	0
E080	0	0	0	0	0	0	0	0	0	0	0	0	0	0
E081	0	0	0	0	0	0	0	0	0	0	0	0	0	0
E082	0	0	0	0	0	0	0	0	0	1	0	0	0	0
E083	0	0	0	0	0	0	0	0	0	0	0	0	0	0
E084	0	0	0	0	0	0	0	0	0	0	0	0	0	0
E085	0	0	0	0	0	0	0	0	0	0	0	0	0	0
E086	0	0	0	0	0	0	0	0	0	0	0	0	0	0
E087	0	0	1	0	0	0	0	0	0	0	0	0	0	0
E088	0	0	0	0	0	0	0	0	0	0	0	0	0	0
E089	0	0	0	0	0	0	0	0	0	0	0	0	0	0
E090	0	0	0	0	0	0	0	0	0	0	0	0	0	0
E091	0	0	0	0	0	0	0	0	0	0	0	0	0	0
E092	0	0	0	0	0	0	0	0	0	0	0	0	0	0
E093	0	0	0	1	0	0	0	0	0	0	0	0	0	0
E094	0	0	0	0	0	0	0	0	0	0	0	0	0	0
E095	0	0	0	0	0	0	0	0	0	0	0	0	0	0
E096	0	0	0	0	0	0	0	0	0	0	0	0	0	0
E097	0	0	0	0	0	0	0	0	0	0	0	1	0	0
E098	0	0	0	0	0	0	0	0	0	0	0	0	0	0
E099	0	0	0	0	0	0	0	0	0	0	0	0	0	0
E100	0	0	0	0	0	0	0	0	0	0	0	0	0	0
E101	0	0	0	0	0	0	0	0	0	0	0	0	0	0
E102	0	0	0	0	0	0	0	0	0	0	0	0	0	0
E103	0	0	0	0	0	0	0	0	0	0	0	0	0	0
E104	0	0	0	0	0	0	0	0	0	0	0	0	0	0
E105	0	0	0	0	0	0	0	0	0	0	0	0	0	0
E106	0	0	0	0	0	0	0	0	0	0	0	0	0	0
E107	0	0	0	0	0	0	0	0	0	0	0	0	0	0
E108	0	0	0	0	0	0	0	0	0	0	0	0	0	0
E109	0	0	0	0	0	0	0	0	0	0	0	0	0	0
E110	0	0	0	0	0	0	0	0	0	0	0	0	0	0
E111	0	0	0	0	0	0	0	0	0	0	0	0	0	0
E112	0	0	0	0	0	0	0	0	0	0	0	0	0	0
E113	0	0	0	0	0	0	0	0	0	0	0	0	0	0
E114	0	0	0	0	0	0	0	0	0	0	0	0	0	0
E115	0	0	0	0	0	0	0	0	0	0	0	0	0	0
E116	0	0	0	0	0	0	0	0	0	0	0	0	0	0
E117	0	0	0	0	0	0	0	0	0	0	0	0	0	0
E118	0	0	0	0	0	0	0	0	0	0	0	0	0	0
E119	0	0	0	0	0	0	0	0	0	0	0	0	0	0
E120	0	0	0	0	0	0	0	0	0	0	0	0	0	0
E121	0	0	0	0	0	0	0	0	0	0	0	0	0	0
E122	0	0	0	0	0	0	0	0	1	0	0	0	0	0
E123	0	0	0	0	0	0	0	0	0	0	0	0	0	0
E124	0	0	0	0	0	0	0	0	0	0	0	0	0	0
E125	0	0	0	0	0	0	0	0	0	0	0	0	0	0
E126	0	0	0	0	0	0	0	0	0	0	0	0	0	0
E127	0	0	0	0	0	0	0	0	0	0	0	0	0	0
E128	0	0	0	0	0	0	0	0	0	0	0	0	0	0
E129	0	0	0	0	0	0	0	0	0	0	0	0	0	0
E130	0	0	0	0	0	0	0	0	0	0	0	0	0	0
E131	0	0	0	0	0	0	0	0	0	1	0	0	0	0
E132	0	0	0	0	0	0	0	0	0	0	0	0	0	0
E133	0	0	0	0	0	0	0	0	0	0	0	0	0	0
E134	0	0	0	0	0	0	0	0	0	0	0	0	0	0
E135	0	0	0	0	0	0	0	0	0	0	0	0	0	0
E136	0	0	0	0	0	0	0	0	0	0	0	0	0	0
E137	0	0	0	0	0	0	0	0	0	0	0	0	0	0
E138	0	0	0	0	0	0	0	0	0	0	0	0	0	0
E139	0	0	0	0	0	0	0	0	0	0	0	0	0	0
E140	0	0	0	0	0	0	0	0	0	0	0	0	0	0
E141	0	0	0	0	0	0	0	0	0	0	0	0	0	0
E142	0	0	0	0	0	0	0	0	0	0	0	1	0	0
E143	0	0	0	1	0	0	0	0	0	0	0	0	0	0
E144	0	0	0	0	0	0	0	0	0	0	0	0	0	0
E145	0	0	0	0	0	0	0	0	0	0	0	0	0	0
E146	0	0	0	0	0	0	0	0	0	0	0	0	0	0
E147	0	0	0	0	0	0	0	0	0	0	0	0	0	0
E148	0	0	0	0	0	0	0	0	0	0	0	0	0	0
E149	0	0	0	0	0	0	0	0	0	0	0	0	0	0
E150	0	0	0	0	0	0	0	0	0	0	0	0	0	0
E151	1	0	0	0	0	0	0	0	0	0	0	0	0	0
E152	0	0	0	0	0	0	0	0	0	0	0	0	0	0
E153	0	0	0	0	0	0	0	0	0	0	0	0	0	0
E154	0	0	0	0	0	0	0	0	0	0	0	0	0	0
E155	0	0	0	0	0	0	0	0	0	0	0	0	0	0
E156	0	0	0	0	0	0	0	0	0	0	0	0	0	0
E157	1	0	0	0	0	0	0	0	0	0	0	0	0	0
E158	0	0	0	0	0	0	0	0	0	0	0	0	0	0
E159	0	0	0	0	0	0	0	0	0	0	0	0	0	0
E160	0	0	0	0	0	0	0	0	0	0	0	0	0	0
E161	0	0	1	0	0	0	0	0	0	0	0	0	0	0
E162	0	0	0	0	0	0	0	0	0	0	0	0	0	0
E163	0	0	0	0	0	0	0	0	0	0	0	0	0	0
E164	0	0	0	0	0	0	0	0	0	0	0	0	0	0
E165	0	0	0	0	0	0	0	0	0	0	0	0	0	0
E166	0	0	0	0	0	0	0	0	0	0	0	0	0	0
E167	0	0	0	0	0	0	0	0	0	0	0	0	0	0
E168	0	0	0	0	0	0	0	0	0	0	0	0	0	0
E169	0	0	0	0	0	0	0	0	0	0	0	0	0	0
E170	0	1	0	0	0	0	0	0	0	0	0	0	0	0
E171	0	1	0	0	0	0	0	0	0	0	0	0	0	0
E172	0	0	0	0	0	0	0	0	0	0	0	0	0	1
E173	0	0	0	0	0	0	0	0	0	0	0	0	0	0
E174	0	0	0	0	0	0	0	0	0	0	0	0	0	0
E175	0	0	0	0	0	0	0	0	0	0	0	0	0	0
E176	0	0	0	0	0	0	0	0	0	0	0	0	0	0
E177	0	0	0	0	0	0	0	0	0	0	0	0	0	0
E178	0	0	0	0	0	0	0	0	0	0	0	0	0	0
E179	0	0	0	0	0	0	0	0	0	0	0	0	0	0
E180	0	0	0	0	0	0	0	0	0	0	0	0	0	0
E181	1	0	0	0	0	0	0	0	0	0	0	0	0	0
E182	0	0	0	0	0	0	0	0	0	0	0	0	0	0
E183	0	0	1	0	0	0	0	0	0	0	0	0	0	0
E184	0	0	0	0	0	0	0	0	0	0	0	0	0	0
E185	0	0	0	0	0	0	0	0	0	0	0	0	1	0
E186	0	0	0	0	0	0	0	0	0	0	0	0	0	0
E187	0	0	0	0	0	0	0	0	0	0	0	0	0	0
E188	0	0	0	0	0	0	0	0	0	0	0	0	0	0
E189	0	0	0	0	0	0	0	0	0	0	0	0	0	0
E190	0	0	0	0	0	0	0	0	0	0	0	0	0	0
E191	0	0	0	0	0	0	0	0	0	0	0	0	0	0
E192	0	0	0	0	0	0	0	0	0	0	0	0	0	0
E193	0	0	0	0	0	0	0	0	0	0	0	0	0	0
E194	0	0	0	0	0	0	0	0	0	0	0	0	0	0
E195	0	0	0	0	0	0	0	0	0	0	0	0	0	0
E196	0	0	0	1	0	0	0	0	0	0	0	0	0	0
E197	0	0	0	0	0	0	0	0	0	0	0	0	0	0
E198	0	0	0	0	0	0	1	0	0	0	0	0	0	0
E199	0	0	0	0	0	0	0	0	0	0	0	0	0	0
E200	0	0	0	0	0	0	0	0	0	0	0	0	0	0
E201	0	0	0	0	0	0	0	0	0	1	0	0	0	0
E202	0	0	0	0	0	0	0	0	0	0	0	0	0	0
E203	0	0	0	0	0	0	0	0	0	0	0	0	0	0
E204	0	0	0	0	0	0	0	0	0	0	0	0	0	0
E205	0	0	0	0	0	0	0	0	0	0	0	0	0	0
E206	1	0	0	0	0	0	0	0	0	0	0	0	0	0
E207	0	0	0	0	0	0	0	0	0	0	0	0	0	0
E208	0	0	0	0	0	0	0	0	0	0	0	0	0	0
E209	0	0	0	0	0	0	0	0	0	0	0	0	0	0
E210	0	0	0	0	0	0	0	0	0	0	0	0	0	0
E211	0	0	0	0	0	0	0	0	0	0	0	0	0	0
E212	0	0	0	0	0	0	0	0	0	0	0	0	0	0
E213	0	0	0	0	0	0	0	0	0	0	0	0	0	0
E214	0	0	0	1	0	0	0	0	0	0	0	0	0	0
E215	0	0	0	0	0	0	0	0	0	0	0	0	0	0
E216	0	0	0	0	0	0	0	0	0	0	0	0	0	0
E217	0	0	0	0	0	0	0	0	0	0	0	0	0	0
E218	0	0	0	0	0	0	0	0	0	0	0	0	0	0
E219	0	0	0	0	0	0	0	0	0	0	0	0	0	0
E220	0	0	0	0	0	0	0	0	0	0	0	0	0	0
E221	0	0	0	0	0	0	0	0	0	0	0	0	0	0
